# Supplementary material for: Self-regulating and self-oscillating metal-organic framework hybrid plasmonic metasurfaces
Source: Nat Commun. 2025 Nov 24;16:10392. doi: 10.1038/s41467-025-65338-2 (PMC12644829; doi:10.1038/s41467-025-65338-2)
Supplement: Supplementary file 6 — Source data [file 41467_2025_65338_MOESM6_ESM.xlsx]

## Sheet: Figure 2d - S2
Figure 2b		cooling / Adsorption				Heating/ Desorption
Figure S2		Temperature (°C)	Refractive index			Temperature (°C)	Refractive index
		128.692	1.22462			20	1.47761
		129	1.22475			22	1.47758
		129.296	1.22488			22.3124	1.47757
		129.6	1.2249			22.6182	1.47702
		129.658	1.22476			23.3336	1.47649
		129.8	1.22468			23.8816	1.45333
		129.9	1.2247			25.2124	1.35055
		129.912	1.22458			26.394	1.31906
		129.964	1.22452			27.6646	1.31409
		129.94	1.22449			28.8428	1.31168
		130	1.22445			30.0201	1.31017
		130.2	1.22437			31.2971	1.30885
		130.2	1.2243			32.4484	1.30799
		130.1	1.22419			33.5504	1.30714
		130.1	1.22414			34.7266	1.30647
		130.1	1.22424			35.8072	1.30563
		130	1.22408			36.9839	1.30474
		130	1.22407			38.1115	1.30406
		130	1.22404			39.2326	1.30318
		130	1.22406			40.409	1.30241
		130	1.22384			41.482	1.30163
		130	1.22387			42.6579	1.30074
		130	1.22381			43.7778	1.3
		130	1.22385			44.9163	1.2992
		130	1.22386			46.0816	1.29865
		130	1.22292			47.2161	1.29766
		130	1.22324			48.3348	1.29714
		130	1.22355			49.511	1.29633
		130	1.22362			50.6842	1.29549
		130	1.22361			51.763	1.29473
		129.9	1.22361			52.9395	1.29391
		130	1.22357			54.1173	1.2932
		130	1.22359			55.1947	1.29267
		130	1.2236			56.3711	1.29191
		130	1.22356			57.4961	1.29103
		130	1.22348			58.6247	1.29045
		130	1.22263			59.8006	1.28979
		130	1.22308			60.9539	1.28922
		130	1.22337			62.0593	1.28842
		130	1.22336			63.2317	1.28768
		129.934	1.22342			64.414	1.28708
		127.663	1.22353			65.4822	1.28631
		126.8	1.22359			66.6589	1.2857
		126.006	1.22377			67.7697	1.28516
		125.029	1.22391			68.9163	1.28438
		124.056	1.22401			70.087	1.28376
		122.983	1.22418			71.2194	1.2829
		121.913	1.22417			72.3419	1.28231
		120.762	1.22437			73.5137	1.28172
		119.655	1.22453			74.6639	1.28078
		118.555	1.2248			75.7626	1.27991
		117.406	1.2251			76.9339	1.27922
		116.258	1.22537			78.1165	1.27827
		115.057	1.22572			79.1814	1.27723
		113.981	1.226			80.3633	1.27605
		112.818	1.2264			81.535	1.27491
		111.633	1.22674			82.6238	1.27341
		110.5	1.22717			83.7816	1.27189
		109.349	1.2275			84.9585	1.27015
		108.204	1.22786			86.082	1.26829
		107.066	1.22833			87.2127	1.26618
		105.913	1.2289			88.3813	1.26376
		104.775	1.22948			89.5135	1.26108
		103.597	1.23013			90.6326	1.2582
		102.52	1.23085			91.8086	1.25508
		101.343	1.23156			92.9682	1.25216
		100.167	1.23288			94.0617	1.24918
		99	1.23419			95.2381	1.24656
		97.8293	1.23576			96.3384	1.24415
		96.7384	1.23749			97.4832	1.24245
		95.6667	1.23959			98.6591	1.24059
		94.4846	1.2417			99.7696	1.23859
		93.4	1.24472			100.913	1.23788
		92.2358	1.24755			102.085	1.23695
		91.0184	1.25039			103.233	1.23576
		89.8828	1.25324			104.343	1.23488
		88.8011	1.2563			105.514	1.23394
		87.6305	1.25935			106.691	1.23318
		86.4528	1.26225			107.767	1.23217
		85.2759	1.26489			108.944	1.23159
		84.1986	1.2671			110.042	1.23105
		83.0215	1.26917			111.191	1.23052
		81.8413	1.27108			112.368	1.23
		80.7393	1.27247			113.543	1.22949
		79.5931	1.27366			114.648	1.22896
		78.5139	1.27527			115.792	1.22843
		77.3416	1.27632			116.94	1.22795
		76.2193	1.27712			118.047	1.22772
		74.9879	1.27822			119.226	1.22725
		73.8362	1.27881			120.39	1.22677
		72.6839	1.2797			121.466	1.22626
		71.5659	1.28049			122.642	1.22593
		70.3832	1.28106			123.82	1.22567
		69.3202	1.28183			124.894	1.22533
		68.1377	1.2824			126.066	1.22478
		66.9662	1.28325			127.243	1.22459
		65.8904	1.28392			128.349	1.22412
		64.7089	1.28428			129.494	1.22403
		63.5374	1.28502			130.1	1.22392
		62.4192	1.28557			130.1	1.22385
		61.2824	1.28619			130.1	1.22371
		60.1049	1.28675			130.1	1.22361
		59.0233	1.2874			130	1.22361
		57.852	1.28805			130	1.22351
		56.6758	1.28862			130	1.22355
		55.5	1.28927			130	1.22339
		54.4228	1.28984			130	1.22344
		53.2406	1.29052			130	1.22335
		52.1382	1.29139			130	1.22336
		50.9848	1.29216			130	1.22314
		49.8191	1.29296			130	1.22318
		48.6423	1.29369			130	1.2232
		47.5657	1.29445			130	1.2232
		46.3884	1.29526			130	1.22317
		45.2207	1.29606			130	1.22309
		44.1444	1.29689			130	1.22302
		42.9678	1.29772			130	1.22306
		41.7864	1.2985			130	1.223
		40.7205	1.29943			130	1.22286
		39.543	1.30016			130	1.22289
		38.3605	1.30111			130	1.22273
		37.2773	1.30204			130	1.22269
		36.1195	1.3029			130	1.22273
		34.9865	1.30379			130	1.22273
		33.6678	1.30492			130	1.22274
		32.4864	1.30601			130	1.22269
		31.3363	1.30728			130	1.22273
		30.1918	1.30832			130	1.22265
		29.0692	1.30962			130	1.22259
		27.9926	1.31108			130	1.22265
		26.8379	1.31322			130	1.22266
		25.7423	1.31635			130	1.2226
		24.5662	1.32516			130	1.22262
		23.4659	1.36692			130	1.22266
		22	1.47762			130	1.22263
		20	1.47761			130	1.22262
						130	1.22248
						130	1.22255
						130	1.22246
						130	1.22239
						130	1.2224
						130	1.22236
						130	1.22234
						130	1.22227
						130	1.22222
						130	1.22218
						130	1.22228
						130	1.22241
						130	1.22234
						130	1.22124
						130	1.22162
						130	1.22178
						130	1.22184
						130	1.22201
						130	1.2221
						130	1.22213
						130	1.22212
						130	1.22206
						130	1.22201
						130	1.22198
						130	1.22093
						130	1.22139
						130	1.22175
						130	1.22174

## Sheet: Figure 2e
Figure 2e				Normalized scattering intensity
			Wavelength (nm)	Array (1000 pixel)	Single antenna (1 pixel)
			400.174	0.13056	-0.14995
			401.386	0.19818	0.24273
			402.599	0.17111	0.08949
			403.811	0.15268	-0.02774
			405.024	0.15822	-0.09566
			406.238	0.14208	-0.11008
			407.451	0.06424	-0.05661
			408.665	0.10182	0.04867
			409.879	0.13344	0.10773
			411.093	0.13925	0.06553
			412.308	0.18579	0.04702
			413.523	0.2043	0.2036
			414.738	0.17219	-0.24609
			415.953	0.17192	0.19467
			417.169	0.12746	0.17897
			418.385	0.13986	-0.01745
			419.601	0.13242	0.21757
			420.817	0.07444	0.10468
			422.034	0.12226	0.19599
			423.251	0.08968	0.1222
			424.468	0.05404	-0.06964
			425.686	0.0503	0.04867
			426.904	0.0618	0.03593
			428.122	0.05295	0.04954
			429.34	0.03956	0.04702
			430.559	0.03227	0.02656
			431.777	0.0269	0.04052
			432.997	0.02276	-0.00867
			434.216	0.02054	0.00189
			435.436	0.01758	0.00303
			436.656	0.01622	-0.02601
			437.876	0.0198	0.00718
			439.096	0.01896	0
			440.317	0.02215	0.00814
			441.538	0.0259	0.00587
			442.759	0.02613	0.01019
			443.981	0.02465	0.00265
			445.203	0.02542	0.00348
			446.425	0.02696	0.00746
			447.647	0.0262	0.00566
			448.87	0.02814	0.00405
			450.093	0.02882	0.00391
			451.316	0.02491	-0.00224
			452.54	0.02462	0.00748
			453.763	0.02505	0.0073
			454.987	0.02584	0.00633
			456.212	0.02623	0.00351
			457.436	0.02497	0.0062
			458.661	0.02436	0.00472
			459.886	0.02341	0.01301
			461.111	0.02209	0.00193
			462.337	0.02304	0.0013
			463.563	0.02476	-0.00622
			464.789	0.02268	0.00363
			466.015	0.02147	-0.00474
			467.242	0.02288	0.00176
			468.469	0.02155	0.00855
			469.696	0.02169	0.00113
			470.924	0.02015	0.00546
			472.152	0.02117	0.0083
			473.38	0.01914	0.00211
			474.608	0.01967	0.00268
			475.836	0.01731	0.00767
			477.065	0.01853	0.00643
			478.294	0.02117	0.00521
			479.524	0.0178	0.000497766
			480.754	0.01667	0.00808
			481.983	0.0172	0.0058
			483.214	0.02002	0.01134
			484.444	0.01654	-0.00184
			485.675	0.01774	0.00824
			486.906	0.01824	0.00324
			488.137	0.01926	0.00772
			489.369	0.01832	0.00136
			490.6	0.01729	0.00172
			491.833	0.01768	0.0048
			493.065	0.01805	0.00344
			494.297	0.01808	0.00506
			495.53	0.0185	0
			496.764	0.01953	0.000823038
			497.997	0.01932	0.00606
			499.231	0.01953	-0.000419421
			500.465	0.01938	-0.000398284
			501.699	0.01949	-0.00359
			502.933	0.0195	0.00197
			504.168	0.0212	0.00158
			505.403	0.02074	0.00392
			506.638	0.02214	0.00156
			507.874	0.0218	0.00376
			509.11	0.02113	0.000724768
			510.346	0.02124	0.00217
			511.582	0.02156	0.00214
			512.819	0.02311	0.00395
			514.056	0.0233	0.000695949
			515.293	0.02367	0.00277
			516.531	0.02336	0.00477
			517.768	0.02539	0.00691
			519.006	0.02567	0.006
			520.245	0.02469	0.00199
			521.483	0.02576	0.00852
			522.722	0.02492	0.00553
			523.961	0.02754	0.00459
			525.201	0.02668	0.00417
			526.44	0.02776	0.00665
			527.68	0.02807	0.00472
			528.92	0.02896	0.00504
			530.161	0.0278	0.00306
			531.401	0.02777	0.00122
			532.642	0.02845	0.00278
			533.884	0.02984	0.00427
			535.125	0.02898	0.00663
			536.367	0.02929	0.00732
			537.609	0.02967	0.00117
			538.851	0.02937	0.00638
			540.094	0.03083	0.00736
			541.337	0.03098	0.00588
			542.58	0.03062	0.00594
			543.823	0.03205	0.00402
			545.067	0.03129	0.00644
			546.311	0.03152	0.0063
			547.555	0.03257	0.00881
			548.799	0.03204	0.00422
			550.044	0.0324	0.00878
			551.289	0.03296	0.00453
			552.534	0.03274	0.00411
			553.78	0.03248	0.00352
			555.026	0.03247	0.01066
			556.272	0.03261	0.00297
			557.518	0.03362	0.00928
			558.765	0.03343	0.00187
			560.012	0.03386	0.00681
			561.259	0.0345	0.00737
			562.506	0.03398	0.0082
			563.754	0.03399	0.00883
			565.002	0.03502	0.0074
			566.25	0.03387	0.00789
			567.499	0.03418	0.00653
			568.748	0.03451	0.01002
			569.997	0.03493	0.00914
			571.246	0.03498	0.0077
			572.496	0.03617	0.01103
			573.746	0.03552	0.0117
			574.996	0.0369	0.01227
			576.246	0.03794	0.00803
			577.497	0.03712	0.01109
			578.748	0.03625	0.01161
			579.999	0.03761	0.01122
			581.25	0.03886	0.00923
			582.502	0.03968	0.01441
			583.754	0.03937	0.00904
			585.006	0.03982	0.0116
			586.259	0.04059	0.01161
			587.512	0.04193	0.00777
			588.765	0.04163	0.01331
			590.018	0.04228	0.01114
			591.272	0.04283	0.00807
			592.526	0.04402	0.01102
			593.78	0.04544	0.01426
			595.034	0.04573	0.0103
			596.289	0.04641	0.01458
			597.544	0.04651	0.01324
			598.799	0.04809	0.01117
			600.055	0.0484	0.01437
			601.311	0.04994	0.01131
			602.567	0.05186	0.01191
			603.823	0.0528	0.01857
			605.08	0.05337	0.01258
			606.337	0.05516	0.01247
			607.594	0.0553	0.01417
			608.851	0.05671	0.01605
			610.109	0.05699	0.01508
			611.367	0.05995	0.0176
			612.625	0.06118	0.0156
			613.883	0.06183	0.01344
			615.142	0.06385	0.01776
			616.401	0.06448	0.02329
			617.661	0.06622	0.02284
			618.92	0.06737	0.02337
			620.18	0.07038	0.02957
			621.44	0.07216	0.02872
			622.7	0.07296	0.02882
			623.961	0.07377	0.02706
			625.222	0.07506	0.02531
			626.483	0.07874	0.02374
			627.745	0.08116	0.02768
			629.006	0.08356	0.02933
			630.268	0.08583	0.02456
			631.531	0.08889	0.03019
			632.793	0.08845	0.03361
			634.056	0.09205	0.03062
			635.319	0.09692	0.03253
			636.582	0.09495	0.03915
			637.846	0.1007	0.03648
			639.11	0.10679	0.04704
			640.374	0.1063	0.03618
			641.638	0.11155	0.0306
			642.903	0.11539	0.04322
			644.168	0.11616	0.04205
			645.433	0.12098	0.04116
			646.699	0.12724	0.03978
			647.964	0.13197	0.04759
			649.231	0.13433	0.05093
			650.497	0.13569	0.05058
			651.763	0.14271	0.04926
			653.03	0.14678	0.04994
			654.297	0.15088	0.05679
			655.565	0.16105	0.06682
			656.832	0.15927	0.06424
			658.1	0.17105	0.067
			659.368	0.17171	0.0702
			660.637	0.17677	0.07305
			661.906	0.18273	0.0782
			663.175	0.19048	0.07395
			664.444	0.19925	0.07409
			665.713	0.20459	0.07508
			666.983	0.20983	0.08425
			668.253	0.21675	0.08616
			669.524	0.22559	0.08428
			670.794	0.23415	0.08497
			672.065	0.24022	0.07915
			673.336	0.2474	0.09457
			674.608	0.25181	0.08965
			675.879	0.27152	0.11039
			677.151	0.27376	0.10808
			678.424	0.28946	0.11096
			679.696	0.29421	0.1148
			680.969	0.2987	0.11927
			682.242	0.31581	0.12433
			683.515	0.32747	0.13314
			684.789	0.33055	0.14166
			686.062	0.34142	0.14906
			687.337	0.35568	0.14742
			688.611	0.37321	0.15306
			689.886	0.38227	0.1685
			691.161	0.40173	0.18158
			692.436	0.4063	0.15967
			693.711	0.4296	0.18628
			694.987	0.44171	0.21025
			696.263	0.45529	0.18791
			697.539	0.4638	0.20967
			698.816	0.48334	0.22104
			700.093	0.50134	0.22987
			701.37	0.51848	0.22665
			702.647	0.51936	0.25019
			703.925	0.5505	0.23546
			705.203	0.55496	0.24635
			706.481	0.57196	0.26587
			707.759	0.58483	0.28059
			709.038	0.59168	0.27874
			710.317	0.60536	0.31714
			711.596	0.63128	0.30709
			712.875	0.65251	0.31126
			714.155	0.66189	0.3579
			715.435	0.70151	0.36368
			716.716	0.69371	0.35998
			717.996	0.70986	0.38414
			719.277	0.72709	0.39538
			720.558	0.7231	0.39167
			721.839	0.7443	0.40739
			723.121	0.77322	0.43056
			724.403	0.78623	0.43785
			725.685	0.81167	0.49291
			726.968	0.85091	0.51589
			728.25	0.87013	0.55848
			729.534	0.87215	0.54352
			730.817	0.87135	0.52512
			732.1	0.89897	0.59734
			733.384	0.89998	0.61731
			734.668	0.89847	0.58548
			735.953	0.91644	0.64643
			737.237	0.90878	0.62448
			738.522	0.93537	0.66979
			739.807	0.94827	0.7042
			741.093	0.97192	0.73575
			742.378	0.97207	0.7239
			743.664	0.95862	0.7363
			744.951	0.96528	0.74253
			746.237	0.96469	0.76602
			747.524	0.9695	0.75609
			748.811	1	0.79784
			750.098	0.99853	0.79582
			751.386	0.98402	0.77647
			752.674	0.93899	0.76241
			753.962	0.96085	0.78639
			755.25	0.95633	0.73626
			756.539	0.97082	0.79276
			757.828	0.95998	0.79707
			759.117	0.94558	0.77989
			760.406	0.9498	0.76004
			761.696	0.908	0.73613
			762.986	0.88134	0.70734
			764.276	0.89015	0.69384
			765.567	0.90257	0.68784
			766.858	0.83863	0.67391
			768.149	0.83511	0.6385
			769.44	0.8016	0.64967
			770.732	0.80373	0.56857
			772.024	0.7937	0.59021
			773.316	0.78759	0.58728
			774.608	0.78093	0.577
			775.901	0.74608	0.54522
			777.194	0.73635	0.54707
			778.487	0.70762	0.52507
			779.781	0.72519	0.51042
			781.075	0.70382	0.50737
			782.369	0.66512	0.44379
			783.663	0.65458	0.43347
			784.958	0.62236	0.41162
			786.252	0.61538	0.38896
			787.548	0.61066	0.39568
			788.843	0.57049	0.38045
			790.139	0.59412	0.3527
			791.435	0.54942	0.37557
			792.731	0.54131	0.33227
			794.027	0.50103	0.29005
			795.324	0.49594	0.27731
			796.621	0.49284	0.33217
			797.918	0.4789	0.27
			799.216	0.45928	0.28697
			800.514	0.44248	0.25574
			801.812	0.4161	0.26245
			803.11	0.41019	0.24636
			804.409	0.39096	0.25867
			805.708	0.4006	0.21764
			807.007	0.38835	0.23099
			808.306	0.36194	0.21438
			809.606	0.35717	0.2236
			810.906	0.357	0.23586
			812.206	0.32637	0.18679
			813.507	0.31954	0.16402
			814.808	0.32828	0.14262
			816.109	0.30594	0.1985
			817.41	0.30063	0.16341
			818.711	0.29173	0.17165
			820.013	0.28513	0.15028
			821.315	0.28463	0.1586
			822.618	0.27165	0.13384
			823.92	0.25511	0.12803
			825.224	0.24508	0.09791
			826.527	0.24033	0.13077
			827.83	0.23241	0.12299
			829.134	0.23539	0.11374
			830.438	0.21896	0.08146
			831.742	0.2213	0.12726
			833.047	0.21127	0.11071
			834.352	0.21371	0.09162
			835.657	0.22266	0.11886
			836.962	0.19407	0.08436
			838.268	0.18882	0.10211
			839.574	0.18202	0.10946
			840.88	0.18369	0.09831
			842.186	0.17347	0.11719
			843.493	0.17499	0.08356
			844.8	0.16559	0.06641
			846.107	0.15463	0.11155
			847.415	0.15333	0.06967
			848.722	0.14343	0.07458
			850.031	0.14816	0.0735
			851.339	0.13367	0.05472
			852.648	0.13821	0.03825
			853.956	0.13457	0.07002
			855.266	0.14261	0.08069
			856.575	0.1202	0.06013
			857.885	0.12517	0.08552
			859.195	0.12541	0.07693
			860.505	0.12042	0.06477
			861.815	0.11907	0.06462
			863.126	0.11073	0.07009
			864.437	0.11261	0.07281
			865.748	0.11024	0.07416
			867.06	0.11053	0.03618
			868.372	0.10595	0.03928
			869.684	0.09681	0.01689
			870.996	0.09589	0.03656
			872.309	0.09848	0.07743
			873.622	0.09388	0.03537
			874.935	0.0866	-0.00249
			876.248	0.09403	0.05568
			877.562	0.09046	0.06211
			878.876	0.08147	0.01069
			880.19	0.07493	0.01605
			881.505	0.09169	0.01175
			882.82	0.08007	0.03425
			884.135	0.0789	0.06199
			885.45	0.07676	0.01213
			886.766	0.07366	0.0433
			888.082	0.07191	0.04277
			889.398	0.06457	0.07569
			890.714	0.07125	0.06935
			892.031	0.07242	0.05281
			893.348	0.07433	0
			894.665	0.06346	0.04754
			895.982	0.06204	0.01391
			897.3	0.06135	0.02436
			898.618	0.06378	0.02849
			899.937	0.06569	0.02486
			901.255	0.05877	0.01113
			902.574	0.05731	-0.00385
			903.893	0.06212	0.05351
			905.213	0.06376	0.00864
			906.532	0.04357	0.06165
			907.852	0.03287	0.01684
			909.172	0.03583	0.01278
			910.493	0.05925	0.04828
			911.813	0.05696	-0.0092
			913.135	0.03537	0.03717
			914.456	0.04528	-0.01387
			915.777	0.04789	0.00475
			917.099	0.04492	0.02408
			918.421	0.04588	0.0249
			919.744	0.03747	-0.0288
			921.066	0.03155	0.05484
			922.389	0.03969	-0.00503
			923.712	0.0369	-0.04927
			925.036	0.03935	0.0218
			926.359	0.02443	-0.03947
			927.683	0.02998	0.05685
			929.007	0.02134	0.03876
			930.332	0.04729	0.03432
			931.657	0.03753	0.07252
			932.982	0.02494	0.10715
			934.307	0.03891	-0.01817
			935.633	0.02572	-0.04325
			936.958	0.03094	-0.0767
			938.284	0.02928	-0.1236
			939.611	0.04365	0
			940.938	0.03965	0.0559
			942.265	0.0165	-0.07745
			943.592	0.03669	-0.05576
			944.919	0.02781	-0.01508
			946.247	0.03466	-0.06935
			947.575	0.01706	0.04161
			948.903	0.02653	-0.01656
			950.232	0.02553	0.08159
			951.56	0.01358	0.12764
			952.89	0.02632	0.12609
			954.219	0.06449	-0.02537
			955.549	0.04623	0.05422
			956.878	0.06236	0.12183
			958.209	0.0827	0.11133
			959.539	0.0499	0.1387
			960.87	0.05569	0.0876
			962.201	0.03345	-0.03977
			963.532	0.02472	0.03907
			964.863	0.05645	0.02488
			966.195	0.05415	0.03316
			967.527	0.03771	-0.01166
			968.86	0.04612	0.20117
			970.192	0.03532	-0.02246
			971.525	0.04362	0.0509
			972.858	0.0774	0.14326
			974.192	0.03651	-0.15702
			975.525	0.05078	-0.13085
			976.859	0.04498	0.04182
			978.193	0.03312	-0.02788
			979.528	0.03061	-0.0429
			980.862	0.04045	0
			982.198	0.03685	-0.15648
			983.533	0.0347	0.08199
			984.868	0.00991	0.12903
			986.204	0.02296	-0.08064
			987.54	0.02858	-0.09907
			988.877	0.05508	0.09566
			990.213	0.12394	-0.02086
			991.55	0.05832	-0.15852
			992.887	0.05469	-0.09566
			994.225	0.05223	0.08997
			995.562	0.04028	0.08207
			996.9	0.0659	0.0402
			998.239	0.07902	0.10274
			999.577	0.0444	0.05585
			1000.58	0.07525	-0.10669

## Sheet: Figure 3d
Figure 3d			Normalized scattering intensity
		Wavelength (nm)	Empty (E)	MOF-filled (MF)	Full (F)
		500.764	0.17733	0.13876	0.02724
		502.04	0.15474	0.14663	0.02535
		503.315	0.13885	0.1433	0.02376
		504.591	0.2012	0.15864	0.01878
		505.866	0.17831	0.18166	0.02026
		507.142	0.14187	0.14171	0.01266
		508.418	0.16636	0.16737	0.03424
		509.693	0.12253	0.14391	0.03354
		510.969	0.15917	0.14002	0.0262
		512.244	0.12168	0.15041	0.01324
		513.519	0.11746	0.13397	0.00652
		514.795	0.10321	0.14776	0.02119
		516.071	0.14411	0.16019	0.03881
		517.346	0.14958	0.13749	0.0146
		518.621	0.14928	0.14097	0.01635
		519.897	0.09358	0.10507	0.02645
		521.173	0.0855	0.12683	0.03646
		522.448	0.10089	0.12187	0.03043
		523.723	0.15759	0.12532	0.03266
		524.999	0.12936	0.09988	0.0178
		526.274	0.15541	0.12091	0.01708
		527.55	0.1235	0.1412	0.03374
		528.826	0.1464	0.11822	0.03291
		530.101	0.10335	0.15013	0.02737
		531.376	0.12646	0.12663	0.02888
		532.652	0.12536	0.10332	0.04765
		533.928	0.12275	0.12056	0.04268
		535.203	0.11347	0.13285	0.02023
		536.479	0.102	0.11776	0.03556
		537.754	0.14045	0.11916	0.03355
		539.029	0.11394	0.11825	0.04448
		540.305	0.07571	0.09518	0.04151
		541.581	0.11488	0.10797	0.02964
		542.856	0.11498	0.13964	0.03489
		544.131	0.06066	0.05773	0.04791
		545.407	0.08174	0.08462	0.0459
		546.683	0.10268	0.11429	0.05147
		547.958	0.09772	0.11632	0.05242
		549.234	0.07307	0.10286	0.04082
		550.509	0.07621	0.08787	0.04856
		551.784	0.07392	0.09715	0.03228
		553.06	0.08916	0.11312	0.03689
		554.336	0.09466	0.11534	0.04058
		555.611	0.05612	0.09158	0.03383
		556.886	0.05932	0.07467	0.0388
		558.162	0.0563	0.0876	0.03945
		559.438	0.07474	0.08568	0.04331
		560.713	0.07353	0.06722	0.04178
		561.989	0.03794	0.07218	0.03635
		563.264	0.08342	0.0712	0.03594
		564.539	0.03936	0.09015	0.04871
		565.815	0.06172	0.07493	0.03434
		567.091	0.07482	0.07193	0.03362
		568.366	0.06728	0.08708	0.03228
		569.641	0.04835	0.07011	0.03578
		570.917	0.07395	0.06093	0.0232
		572.192	0.0468	0.05885	0.0341
		573.468	0.03403	0.06463	0.02551
		574.744	0.0336	0.05483	0.02628
		576.019	0.05054	0.06395	0.03173
		577.294	0.0307	0.05918	0.02349
		578.57	0.06287	0.05436	0.03173
		579.846	0.05485	0.06578	0.03601
		581.121	0.07283	0.04891	0.01173
		582.396	0.03456	0.05553	0.022
		583.672	0.03411	0.0497	0.01339
		584.947	0.02808	0.05205	0.02526
		586.223	0.03422	0.03909	0.02389
		587.499	0.01074	0.04188	0.01241
		588.774	0.0342	0.02934	0.0119
		590.049	0.05582	0.05262	0.02567
		591.325	0.02899	0.03745	0.02055
		592.601	0.01487	0.02569	0.01151
		593.876	0.02267	0.03279	0.00554
		595.152	0.04026	0.03346	0.01315
		596.427	0.06055	0.04684	0.02082
		597.702	0.0185	0.03223	0.01584
		598.978	0.04654	0.03327	0.01691
		600.254	0.02518	0.02823	0.01287
		601.529	0.03727	0.03157	0.01144
		602.804	0.03026	0.04494	0.01458
		604.08	0.01516	0.0288	0.01375
		605.356	0.02566	0.01667	0.01718
		606.631	0.0507	0.02256	0.0021
		607.907	0.02897	0.04532	0
		609.182	0.02693	0.02751	0.01374
		610.457	0.01621	0.0313	0.0086
		611.733	0.02745	0.03375	0.01755
		613.009	0.01655	0.03042	0.00963
		614.284	0.02626	0.03587	0.00322
		615.559	0.02512	0.00944	0.00924
		616.835	0.03724	0.01985	0.01213
		618.111	0.02149	0.01773	0.00401
		619.386	0.02037	0.02459	0.00724
		620.662	0.01891	0.02158	0.00948
		621.937	0.01899	0.02046	0.01532
		623.212	0	0.02199	0.01155
		624.488	0.02337	0.02282	0.01495
		625.764	0.03383	0.0238	0.0087
		627.039	0.0471	0.00453	0.00809
		628.314	0.03764	0.01467	0.00728
		629.59	0.02753	0.02376	0.00039748
		630.865	0.03866	0.01497	0.00188
		632.141	0.02802	0.01781	0.00902
		633.417	0.02588	0.00666	0.00248
		634.692	0.02035	0.00667	0.00912
		635.967	0.02964	0.02023	0.01474
		637.243	0.04682	0.01045	0.00722
		638.519	0.04082	0.02062	0.00838
		639.794	0.03019	0.01118	0.00617
		641.069	0.02824	0.01771	0.00202
		642.345	0.04076	0.01938	0.01042
		643.62	0.0499	0.01042	0.00838
		644.896	0.05734	0.00295	0.00882
		646.172	0.03301	0.01068	0.01123
		647.447	0.05477	0.02199	0.01818
		648.722	0.04674	0.01149	0.01039
		649.998	0.0579	0.00396	0.01578
		651.274	0.04598	0.01905	0.01974
		652.549	0.07963	0.01881	0.0242
		653.824	0.05763	0.01064	0.02011
		655.1	0.05913	0.00975	0.02583
		656.375	0.06028	0.02261	0.01521
		657.651	0.10033	0.03967	0.03653
		658.927	0.09931	0.0092	0.01956
		660.202	0.06502	0.01785	0.02165
		661.477	0.07518	0.02962	0.02068
		662.753	0.09178	0.01559	0.01361
		664.029	0.07501	0.0275	0.01498
		665.304	0.08347	0	0.01696
		666.58	0.11039	0.03367	0.03132
		667.855	0.10024	0.0345	0.02395
		669.13	0.08772	0.05274	0.03022
		670.406	0.09958	0.02771	0.02395
		671.682	0.09794	0.03239	0.03192
		672.957	0.09918	0.02417	0.03472
		674.232	0.12624	0.03587	0.03064
		675.508	0.12683	0.042	0.03738
		676.784	0.12018	0.03434	0.04028
		678.059	0.12021	0.04537	0.03517
		679.335	0.14907	0.04887	0.04247
		680.61	0.14599	0.05357	0.04603
		681.885	0.18345	0.04586	0.04125
		683.161	0.14535	0.06553	0.04883
		684.437	0.15304	0.05403	0.04769
		685.712	0.17455	0.04479	0.04557
		686.987	0.14804	0.0395	0.04864
		688.263	0.16724	0.06098	0.05219
		689.538	0.17852	0.0795	0.05312
		690.814	0.21305	0.08209	0.05814
		692.09	0.19628	0.07862	0.06125
		693.365	0.21004	0.09019	0.06295
		694.64	0.24447	0.08619	0.06519
		695.916	0.23202	0.09729	0.06253
		697.192	0.23382	0.08235	0.06541
		698.467	0.21049	0.0955	0.07289
		699.742	0.2585	0.11242	0.07347
		701.018	0.28095	0.10654	0.08106
		702.293	0.27098	0.09761	0.07851
		703.569	0.29955	0.12812	0.09201
		704.845	0.29045	0.11758	0.08226
		706.12	0.33298	0.13866	0.09593
		707.395	0.29896	0.13462	0.10014
		708.671	0.34595	0.16076	0.1083
		709.947	0.33467	0.13837	0.10262
		711.222	0.34342	0.13784	0.10135
		712.497	0.32565	0.14784	0.10227
		713.773	0.34825	0.15686	0.10912
		715.048	0.38393	0.17941	0.12167
		716.324	0.38645	0.1739	0.11216
		717.6	0.40927	0.18356	0.11841
		718.875	0.42702	0.20955	0.13931
		720.15	0.43669	0.2118	0.11745
		721.426	0.47964	0.21453	0.12735
		722.702	0.44945	0.21441	0.1283
		723.977	0.49296	0.23724	0.12884
		725.253	0.49198	0.19976	0.1381
		726.528	0.51794	0.25371	0.13396
		727.803	0.50238	0.24343	0.14329
		729.079	0.58506	0.27297	0.15797
		730.355	0.56091	0.28333	0.15393
		731.63	0.54283	0.27746	0.16107
		732.905	0.57857	0.29167	0.15869
		734.181	0.63905	0.29168	0.17593
		735.457	0.65022	0.34092	0.1787
		736.732	0.6548	0.31496	0.20185
		738.008	0.64425	0.33599	0.18308
		739.283	0.70194	0.37681	0.18169
		740.558	0.67298	0.3516	0.19242
		741.834	0.73554	0.34527	0.20682
		743.11	0.7351	0.37778	0.20421
		744.385	0.79206	0.39207	0.21055
		745.66	0.797	0.39615	0.21458
		746.936	0.83794	0.44085	0.22641
		748.212	0.84926	0.45705	0.21974
		749.487	0.87434	0.47122	0.23596
		750.763	0.89661	0.47004	0.23841
		752.038	0.8976	0.49005	0.24707
		753.313	0.87497	0.51611	0.26367
		754.589	0.89702	0.51576	0.26175
		755.865	0.91103	0.54612	0.25615
		757.14	0.92046	0.55436	0.26553
		758.415	0.97904	0.56708	0.26601
		759.691	0.91796	0.58505	0.28195
		760.966	0.91453	0.61682	0.28034
		762.242	0.97528	0.63516	0.29273
		763.518	1	0.64364	0.31003
		764.793	0.95774	0.66337	0.30955
		766.068	0.99627	0.71225	0.32822
		767.344	0.97191	0.71092	0.33856
		768.62	0.97709	0.71968	0.35349
		769.895	0.92443	0.71118	0.33694
		771.17	0.92244	0.76642	0.35326
		772.446	0.86087	0.75339	0.34025
		773.721	0.90187	0.8042	0.3518
		774.997	0.8935	0.79228	0.37729
		776.273	0.90087	0.82623	0.37489
		777.548	0.88766	0.84774	0.39644
		778.823	0.85589	0.8082	0.40049
		780.099	0.84605	0.86638	0.43429
		781.375	0.80778	0.89123	0.43709
		782.65	0.80449	0.88354	0.44937
		783.926	0.80643	0.8753	0.46463
		785.201	0.73775	0.9099	0.45738
		786.476	0.75562	0.93132	0.48299
		787.752	0.74279	0.92485	0.46835
		789.028	0.61492	0.9142	0.46382
		790.303	0.68586	0.9373	0.49486
		791.578	0.66372	0.95071	0.50711
		792.854	0.71916	0.97767	0.53796
		794.13	0.69828	0.96611	0.56966
		795.405	0.66008	0.99754	0.5861
		796.681	0.59677	1	0.5887
		797.956	0.55564	0.9183	0.57659
		799.231	0.5606	0.93949	0.60614
		800.507	0.55235	0.89487	0.60873
		801.783	0.51433	0.9149	0.63698
		803.058	0.4642	0.91983	0.64171
		804.333	0.48264	0.8677	0.63019
		805.609	0.47863	0.84093	0.66692
		806.885	0.43726	0.83621	0.65472
		808.16	0.51255	0.85372	0.72197
		809.436	0.46933	0.79153	0.71181
		810.711	0.44599	0.82448	0.7288
		811.986	0.41212	0.82373	0.78527
		813.262	0.3769	0.78495	0.76752
		814.538	0.4219	0.7266	0.78578
		815.813	0.41739	0.73998	0.7813
		817.088	0.38631	0.73008	0.82138
		818.364	0.39905	0.73987	0.8418
		819.639	0.41158	0.69102	0.81619
		820.915	0.41943	0.67292	0.84977
		822.191	0.35138	0.56644	0.87559
		823.466	0.36041	0.6108	0.88426
		824.741	0.32752	0.60768	0.89769
		826.017	0.3495	0.60637	0.90888
		827.293	0.34474	0.51362	0.89123
		828.568	0.36473	0.5237	0.86891
		829.843	0.36757	0.52131	0.94089
		831.119	0.29476	0.51137	0.95015
		832.394	0.29309	0.49752	0.94467
		833.67	0.30947	0.48117	0.96432
		834.946	0.32949	0.41403	0.9851
		836.221	0.31356	0.38758	0.94167
		837.496	0.31598	0.40605	0.98485
		838.772	0.33917	0.43742	0.94517
		840.048	0.26632	0.42013	1
		841.323	0.25439	0.38176	0.93078
		842.598	0.31171	0.38896	0.97206
		843.874	0.27546	0.3338	0.92779
		845.149	0.28825	0.35247	0.94364
		846.425	0.32182	0.30677	0.99559
		847.701	0.30223	0.3392	0.98786
		848.976	0.31435	0.33617	0.99842
		850.251	0.31507	0.31855	0.93863
		851.527	0.30959	0.34429	0.93323
		852.803	0.29994	0.32971	0.8958
		854.078	0.31508	0.30542	0.92134
		855.354	0.31128	0.29372	0.91389
		856.629	0.37995	0.34016	0.93781
		857.904	0.2755	0.27767	0.88191
		859.18	0.30626	0.22478	0.87873
		860.456	0.29798	0.2992	0.86581
		861.731	0.30373	0.28335	0.79702
		863.006	0.29354	0.25104	0.82319
		864.282	0.32093	0.28132	0.7797
		865.558	0.30764	0.27686	0.78233
		866.833	0.30698	0.28867	0.78522
		868.109	0.19576	0.26908	0.74357
		869.384	0.24983	0.25756	0.7246
		870.659	0.28728	0.26351	0.75274
		871.935	0.27836	0.26128	0.71443
		873.211	0.2821	0.29282	0.68129
		874.486	0.27929	0.25189	0.70657
		875.761	0.19159	0.22204	0.6733
		877.037	0.25073	0.20168	0.65156
		878.312	0.21984	0.20565	0.61912
		879.588	0.25938	0.24967	0.61924
		880.864	0.22751	0.20681	0.64991
		882.139	0.27943	0.21084	0.57993
		883.414	0.24562	0.19927	0.56509
		884.69	0.24791	0.16183	0.57926
		885.966	0.19577	0.22846	0.58276
		887.241	0.34857	0.2268	0.55369
		888.516	0.24253	0.17369	0.59298
		889.792	0.21181	0.21769	0.53447
		891.067	0.25918	0.21749	0.57024
		892.343	0.25685	0.21591	0.53426
		893.619	0.22959	0.179	0.5752
		894.894	0.22588	0.20951	0.52374
		896.169	0.21927	0.18234	0.54361
		897.445	0.26679	0.17139	0.44989
		898.721	0.27591	0.18929	0.51227
		899.996	0.31198	0.16144	0.46702
		901.271	0.21642	0.18881	0.5059
		902.547	0.17825	0.13383	0.46011
		903.822	0.28762	0.13178	0.47459
		905.098	0.26906	0.13452	0.46233
		906.374	0.22348	0.2	0.52235
		907.649	0.25797	0.17889	0.4653
		908.924	0.25422	0.12496	0.46076
		910.2	0.22673	0.13184	0.47059
		911.476	0.29036	0.18379	0.41715
		912.751	0.26104	0.17485	0.41674
		914.027	0.16114	0.13934	0.47642
		915.302	0.28352	0.12796	0.45966
		916.577	0.23085	0.16826	0.44393
		917.853	0.26746	0.13146	0.41604
		919.129	0.33041	0.18524	0.4033
		920.404	0.22655	0.14943	0.41975
		921.679	0.30802	0.18535	0.38802
		922.955	0.24954	0.12568	0.43621
		924.231	0.28456	0.21755	0.36884
		925.506	0.2618	0.15982	0.38935
		926.782	0.2411	0.13693	0.38103
		928.057	0.367	0.10683	0.34749
		929.332	0.29269	0.10634	0.36637
		930.608	0.36323	0.09752	0.39982
		931.884	0.28089	0.13561	0.37377
		933.159	0.29171	0.14775	0.3872
		934.434	0.28454	0.14715	0.39263
		935.71	0.31801	0.09504	0.39164
		936.986	0.59922	0.34961	0.45848
		938.261	0.30144	0.19567	0.33619
		939.537	0.29625	0.15281	0.325
		940.812	0.33443	0.13183	0.36878
		942.087	0.29725	0.16264	0.34063
		943.363	0.31355	0.15378	0.34342
		944.639	0.31321	0.10071	0.33003
		945.914	0.47837	0.17966	0.33471
		947.189	0.40429	0.18615	0.30224
		948.465	0.30862	0.12814	0.33316
		949.74	0.32519	0.12567	0.31599
		951.016	0.33438	0.13985	0.31881
		952.292	0.32187	0.10389	0.27755
		953.567	0.50987	0.189	0.31765
		954.842	0.38034	0.10441	0.27502
		956.118	0.39823	0.13573	0.28297
		957.394	0.52104	0.07226	0.29656
		958.669	0.39976	0.11297	0.29136
		959.944	0.46933	0.094	0.34493
		961.22	0.56342	0.15513	0.31832
		962.495	0.48776	0.16141	0.31211
		963.771	0.57603	0.2278	0.31069
		965.047	0.44528	0.20022	0.30401
		966.322	0.48885	0.23124	0.29609
		967.597	0.55029	0.10768	0.29747
		968.873	0.56307	0.21272	0.35767
		970.149	0.59252	0.18155	0.33402
		971.424	0.54208	0.20985	0.27084
		972.699	0.48476	0.09457	0.29832
		973.975	0.37002	0.11998	0.29414
		975.25	0.32179	0.09831	0.28853
		976.526	0.462	0.15932	0.23698
		977.802	0.53154	0.17978	0.27123
		979.077	0.51202	0.2155	0.27008
		980.352	0.54255	0.2399	0.35293
		981.628	0.51679	0.25007	0.29525
		982.904	0.48636	0.23132	0.25651
		984.179	0.47962	0.19163	0.29193
		985.455	0.52981	0.19835	0.35046
		986.73	0.59635	0.17398	0.29199
		988.005	0.60856	0.32303	0.28752
		989.281	0.62176	0.25214	0.26455
		990.557	0.55011	0.27477	0.31515
		991.832	0.51274	0.26412	0.27089
		993.107	0.5105	0.16533	0.27774
		994.383	0.44591	0.14953	0.19856
		995.659	0.46487	0.19394	0.24162
		996.934	0.66367	0.20908	0.27249
		998.21	0.69576	0.2645	0.42974
		999.485	0.7863	0.29189	0.3073
		1000.76	0.67818	0.28465	0.31541
			0.62753	0.32866	0.29933
			0.52166	0.20807	0.2194
			0.71996	0.2996	0.28924
			0.47769	0.1867	0.27611
			0.76815	0.20402	0.31335
			0.57152	0.24706	0.26775
			0.65463	0.20197	0.42028
			0.76237	0.16144	0.306
			0.71282	0.31667	0.241
			0.61774	0.23141	0.23812
			0.84086	0.14198	0.29668
			0.68888	0.15898	0.27689
			0.69188	0.15285	0.25235
			0.60191	0.30921	0.30146
			0.6646	0.33858	0.25225
			0.72468	0.30266	0.28098
			0.96217	0.28755	0.31163
			0.79156	0.19077	0.30255
			0.67278	0.26796	0.28256
			0.72534	0.27271	0.3021
			0.73861	0.33149	0.21956
			0.87498	0.42473	0.32594
			0.74373	0.3451	0.33625
			0.91577	0.4211	0.33051
			0.83202	0.33715	0.25654
			0.84645	0.38848	0.32608
			0.93384	0.34226	0.28597
			0.81866	0.21885	0.32957
			--	--	--
			--	--	--
			--	--	--
			--	--	--
			--	--	--
			--	--	--
			--	--	--
			--	--	--
			--	--	--
			--	--	--

## Sheet: Figure 3e
Figure 3e
		Intensity (P/P0)
X (P/P0 (%))	Y (Resonance wavelength)	I (P/P0=0% )	I (P/P0=2,8% )	I (P/P0=5,6% )	I (P/P0=8,4% )	I (P/P0=11,2% )	I (P/P0=14% )	I (P/P0=16,8% )	I (P/P0=19,6% )	I (P/P0=22,4% )	I (P/P0=25,2% )	I (P/P0=28% )	I (P/P0=30,8% )	I (P/P0=33,6% )	I (P/P0=36,4% )	I (P/P0=39,2% )	I (P/P0=42% )	I (P/P0=44,8% )	I (P/P0=47,6% )	I (P/P0=50,4% )	I (P/P0=53,2% )	I (P/P0=56% )	I (P/P0=58,8% )	I (P/P0=61,6% )	I (P/P0=64,4% )	I (P/P0=67,2% )	I (P/P0=70% )
0	400	8.89583	8.09081	9.25321	10.1923	8.6266	9.56624	7.42041	9.34188	9.87927	7.68803	8.98611	8.58226	7.9562	9.47703	9.20887	8.76122	9.96848	10.7292	9.02938	10.6832	8.04541	10.102	9.164	9.4765	9.25267	7.82158
2.8	401.276	10.3132	11.6075	9.55346	11.7424	9.95572	7.85691	10.0011	10.5367	9.55292	10.1787	8.39309	9.24082	9.9109	9.55399	10.8493	9.42008	10.4465	11.027	9.2851	10.0453	9.9109	9.15226	11.2511	10.1787	9.06263	9.3758
5.6	402.551	11.7467	12.2857	11.9262	13.7205	12.8686	11.4777	12.5091	13.5866	11.6577	12.3752	11.6127	13.72	11.4327	13.7645	12.8675	13.8095	12.0173	13.5855	13.406	12.2851	12.2857	11.6122	11.2093	13.361	13.6755	13.6766
8.4	403.827	9.2481	10.1771	9.46912	8.89277	8.49461	9.69014	10.4426	9.11485	10.3543	9.4247	10.4865	10.0439	10.0883	10.5748	11.4155	10.2216	10.2221	9.73456	9.64573	11.1062	9.51301	10	10.6197	10.6192	9.11485	10.6636
11.2	405.102	8.88391	8.65984	9.95519	9.01782	9.15173	9.19654	9.50864	9.6879	9.28564	8.12527	8.92766	9.86556	8.39362	8.88284	8.61556	10.9379	10.6253	10.2673	10.4028	8.70519	9.64255	10.804	8.79481	10.135	10.4919	9.46383
14	406.377	8.90672	10.921	9.08644	8.99658	8.59328	8.68261	10.966	9.98181	9.4892	9.48866	10.4284	9.21962	10.698	10.1155	9.75717	8.59328	10.7424	9.35387	8.50289	7.83216	9.31001	10.6076	9.39934	9.71224	10.0262	10.0257
16.8	407.653	8.18702	9.08201	9.9321	8.76818	9.1713	9.57442	8.72327	8.7238	10.0214	10.0219	8.58961	10.1107	9.3055	9.61933	9.3055	9.57389	9.26166	9.6188	8.76871	8.27684	8.76925	10.2005	8.94728	9.35094	10.6929	10.6475
19.6	408.928	11.72	10.4469	11.2379	11.8086	11.8522	11.6765	11.8081	11.6759	12.3348	11.5443	11.2815	10.8865	10.886	12.3353	12.6867	10.7543	11.3691	11.1493	12.5546	12.7738	12.159	11.3255	13.0807	11.5883	11.4126	10.535
22.4	410.204	8.932	9.3339	8.21787	8.44097	9.37927	11.0322	9.86977	8.03854	10.4953	9.95944	10.0939	10.8983	8.26217	8.44044	9.46894	10.4521	10.3181	9.82547	9.46894	9.60237	10.2284	9.06597	11.2996	9.8703	10.5412	9.4241
25.2	411.479	7.88199	8.74896	10.3955	9.0528	9.61491	8.87888	9.39803	8.87888	8.2293	8.96584	9.09576	8.92236	9.31263	10.222	8.87888	9.31263	9.35559	9.48551	9.74534	10.5688	9.70186	8.31625	9.35559	9.44203	8.74948	8.5766
28	412.755	8.24916	9.04418	8.69043	8.38201	8.86704	9.22027	8.55915	8.6472	9.30831	8.4263	8.38201	7.80736	8.2945	8.64667	9.1317	9.04418	8.5581	8.5581	8.91132	9.48387	10.9411	8.4263	9.30831	9.92566	8.99989	9.66154
30.8	414.031	10.3637	10.7588	9.61692	9.35348	10.3647	9.44165	10.5384	10.5825	10.3196	9.66047	10.3637	9.13361	9.88035	10.6707	9.26532	10.1438	9.4852	9.57336	10.276	9.26532	11.5502	9.74864	11.9443	10.4518	8.51858	10.4078
33.6	415.306	9.07482	7.16376	8.59745	9.11737	10.2906	8.94406	8.11955	8.94458	9.46555	10.5946	8.81382	9.68296	9.20506	9.50913	8.72717	9.50913	7.816	9.63989	9.16148	8.72769	9.24865	8.98765	9.50809	10.2906	9.5522	9.63989
36.4	416.582	8.92036	8.00115	9.18269	9.7523	9.57619	10.1453	8.78972	8.92088	10.2764	10.845	8.52686	8.57076	10.8016	10.3198	10.1887	8.04661	8.52634	9.96969	10.1458	9.27101	9.09542	10.0136	8.17726	8.61465	9.00763	9.0949
39.2	417.857	9.04977	9.09282	8.25861	9.22564	8.69803	9.09439	8.74108	9.18102	8.52215	9.70863	8.69803	9.9727	9.35689	10.3239	8.8298	8.25808	8.7416	9.13692	9.35794	9.22459	9.75273	9.22564	9.57686	8.65498	8.17094	10.1921
42	419.132	9.05451	9.70064	8.45012	8.4934	8.8819	6.72558	8.83862	9.4425	9.61511	8.1487	8.23475	8.96692	8.14922	9.31317	10.3045	8.75258	8.92519	9.22661	9.78772	8.14922	8.10542	9.05451	9.39922	9.70064	8.3208	9.65839
44.8	420.408	9.20229	11.2768	10.1539	11.2335	10.7151	9.72119	11.407	8.68443	10.7579	11.4927	9.76456	10.4125	11.0182	10.7579	12.2274	11.061	11.7957	10.9314	11.061	10.1533	10.3702	10.4988	13.308	10.8442	9.93701	11.9687
47.6	421.683	8.72367	9.34078	8.23821	9.34078	8.23873	7.84172	9.6051	8.37142	9.69303	9.12016	7.88595	9.03222	10.8841	8.8116	10.09	9.0317	9.29655	8.54728	9.47294	9.34078	10.6187	9.69356	10.575	8.23873	8.63574	9.16491
50.4	422.959	8.92642	9.14498	8.40393	8.75208	9.44942	8.79684	8.7526	8.79632	9.31828	10.1899	9.97242	9.01436	9.05808	8.97013	10.4507	10.8868	11.7584	9.44994	9.14498	9.75489	10.0599	10.4949	11.1485	8.6657	9.14498	10.7124
53.2	424.235	8.22716	9.29896	8.82681	8.74129	10.5418	9.16991	9.34248	10.0271	8.22716	9.34197	9.25543	9.0849	9.21241	10.1127	9.04138	9.59853	9.08439	9.72757	9.72757	9.89861	9.34197	9.89861	11.1419	8.18466	8.86983	8.52673
56	425.51	7.93997	7.31272	7.81412	8.73402	8.06532	8.56672	8.02337	8.31552	8.56672	8.31602	8.85887	8.65012	9.36127	8.23262	7.85557	10.2802	9.44567	8.06482	8.27407	8.77647	8.60817	10.2387	10.0719	6.30943	8.23212	7.89802
58.8	426.786	7.90476	8.14947	8.51899	8.68246	8.60072	7.98551	8.10885	8.43677	8.14947	8.80531	8.84691	9.66523	8.84544	8.47739	8.19107	9.66523	8.64135	9.21496	10.2795	8.47739	8.19107	9.17433	9.5835	7.82253	9.66523	7.53524
61.6	428.061	8.33713	8.91753	8.58594	7.87966	8.29451	8.79262	7.83852	9.49742	9.62282	7.87966	9.45678	7.29976	9.53906	9.49792	10.4109	10.286	8.08733	7.50595	9.91277	9.41465	9.29074	9.37302	11.1563	7.79738	8.54431	9.1247
64.4	429.337	8.96619	9.04524	8.84619	9.00571	8.00905	8.12905	8.00905	8.40762	8.2481	8.24857	8.72667	8.52762	9.72286	9.96238	8.52762	8.4881	7.85	8.60714	9.88238	8.60762	9.44429	9.40429	9.88238	7.3719	9.16476	7.45095
67.2	430.612	8.04866	8.90876	9.06518	8.44042	8.01037	8.59638	9.14316	8.40026	9.06425	8.04912	7.03306	8.75327	9.29959	9.65166	9.10441	8.32322	9.22161	7.89223	9.6512	9.73011	9.6512	10.2769	9.96405	8.00943	8.90876	6.68099
70	431.888	8.37687	8.98708	8.49154	9.51902	8.33864	10.015	10.1675	9.36704	8.75819	9.10084	8.68174	8.52885	9.44394	9.32927	10.091	10.0146	10.015	12.338	10.891	8.9484	9.51993	9.71014	11.3483	9.51993	8.56753	8.9484
	433.163	8.14816	7.32284	8.04092	8.4716	8.97435	7.57421	8.3279	8.65048	8.40039	7.17871	8.14816	7.64585	8.72255	9.65597	7.96886	8.68694	9.22572	9.47666	10.0875	9.04598	9.04598	9.83614	10.5902	8.3635	7.53818	9.15365
	434.439	7.25527	7.52715	7.05267	7.59522	9.39263	8.20543	7.49352	7.69652	8.40883	7.76499	7.69692	8.0701	7.73055	8.54376	7.69652	7.86669	8.78201	9.25689	8.84968	7.73055	7.59481	8.10413	11.2577	7.73096	7.25608	7.62885
	435.714	6.44347	7.87253	7.84143	7.49203	6.72989	7.68247	6.82511	7.46017	8.88923	6.50721	7.52352	7.23748	7.71396	7.20599	8.09484	8.4761	8.03187	8.34939	8.85736	8.44423	9.77731	9.11153	10.4131	7.01555	7.46017	7.07891
	436.99	6.96786	6.79585	6.9682	7.2831	6.36582	6.79585	6.45114	6.16434	6.65262	6.88185	7.13953	8.28708	6.48026	7.02542	7.77104	7.71313	7.51268	8.20141	7.74226	8.11472	8.63076	9.29105	11.0694	7.02542	7.39823	6.47992
	438.265	6.57397	6.23177	7.46826	6.99504	5.89021	5.65297	6.28457	6.20538	6.67861	6.86306	6.7845	6.88945	6.65315	6.86306	6.52118	7.73096	7.23133	7.75767	7.07391	7.73096	9.04632	8.62557	11.1507	5.94268	7.09936	6.49541
	439.541	5.80446	6.52717	6.86449	6.57552	5.61133	5.1537	6.45493	5.61219	6.64777	6.4791	7.05705	6.79225	6.50328	7.80365	6.64748	7.20153	8.30992	8.59889	7.29795	8.09377	7.99649	7.61139	11.4659	5.49102	5.65968	5.70832
	440.816	6.44396	5.46888	6.64294	6.00048	5.93406	5.24794	5.49137	5.46941	5.29213	6.55456	6.57652	6.5326	7.15257	7.3079	7.10812	7.77281	6.88664	7.70613	7.30763	8.23772	8.94634	8.06044	11.6263	4.91559	5.80123	4.98201
	442.092	5.77972	4.90116	5.59596	5.55496	5.26869	5.86124	5.67747	5.39145	5.22818	6.20876	6.08625	7.04583	6.06575	6.8013	7.69987	7.12783	6.7808	7.16834	6.96432	7.88364	7.84264	8.12866	12.7855	5.55545	5.65697	5.10543
	443.367	5.15911	4.95036	5.61469	4.85562	5.61469	5.216	5.2917	5.21578	5.78513	5.4626	5.5383	6.33522	5.99388	5.93722	6.31618	6.16455	6.6199	7.62557	6.71464	7.92883	8.13758	7.56868	12.7663	5.65254	5.36786	4.68472
	444.643	5.60179	5.56551	5.4392	5.0231	5.09587	5.42084	5.67391	5.22197	5.51131	5.22197	6.70431	6.28865	6.34285	6.28822	7.06556	7.28278	6.95738	7.1923	8.00548	7.10162	8.27669	8.09574	12.3791	4.86073	5.13193	4.60766
	445.918	5.75522	5.68433	5.98595	4.88474	4.63597	5.11547	4.99151	5.43535	5.77284	5.50666	6.27059	7.17673	6.98124	6.50174	6.51893	7.28307	7.33656	7.10583	7.01668	7.1589	8.5267	8.40232	12.5238	4.88474	5.68433	4.95564
	447.194	4.70175	5.0727	5.12365	5.46057	5.4942	5.30872	4.61757	4.85359	5.32564	5.41002	6.4383	5.94933	6.16824	5.88187	6.7585	6.62357	6.74178	7.33184	7.70219	7.63493	8.29225	7.93842	12.7928	4.92126	4.92126	4.83647
	448.469	4.77116	5.16516	5.11579	5.32896	5.24647	4.72198	4.77116	4.67281	5.03409	5.72237	5.36168	6.16516	5.8701	6.09914	5.75509	6.69005	6.83738	6.65674	7.03409	7.57543	8.21493	7.9855	12.0358	4.41066	4.31211	5.00059
	449.745	4.20915	5.32522	4.52808	4.68736	4.54409	4.36862	4.75137	4.73537	5.2774	5.88363	6.15436	5.86744	6.34602	5.72398	5.73998	6.60094	6.79241	7.46228	6.7604	7.57392	7.62155	8.14739	11.9909	4.48026	4.49627	4.62334
	451.02	4.7851	5.30805	5.21319	5.08634	4.88015	5.37167	5.07043	5.29215	5.68843	6.14795	6.52814	6.22728	6.71842	6.87689	6.40128	6.92461	6.2589	7.47898	7.78041	7.54241	7.9385	8.39821	12.2173	4.94377	4.70596	4.81691
	452.296	4.77923	4.4738	4.70278	4.3209	4.65717	4.39753	4.85568	4.64184	4.88615	5.81776	5.55813	5.1914	5.55813	6.06171	6.73405	6.65742	7.22267	7.14604	7.57389	7.16136	8.04718	7.54342	12.2468	4.39753	4.38184	4.15323
	453.571	5.38753	4.53757	4.73506	4.79563	4.70441	3.82399	4.97751	4.91694	5.79719	5.7669	5.4938	6.10075	6.48031	6.43479	6.14663	6.16169	6.61704	6.87491	7.28493	6.55629	7.52756	7.64888	12.5368	5.02321	4.47682	4.75011
	454.847	5.29104	4.68494	4.43363	4.90675	4.80309	4.62578	4.49297	4.43346	5.67551	5.15824	5.39471	5.95666	5.88231	5.73485	5.705	6.78405	6.47376	7.272	7.15368	7.53762	7.52314	7.74495	12.002	4.50745	5.06941	3.48757
	456.122	4.76929	4.85564	4.3096	5.12857	4.9703	4.32385	4.38118	4.79813	5.63135	5.1859	5.32975	5.80387	5.57402	6.23489	5.63135	6.03354	6.26356	7.34105	7.22587	7.36988	7.35529	7.80091	11.7804	4.85547	4.35268	3.77798
	457.398	4.66989	3.83975	4.881	4.06498	4.68418	4.64182	4.36063	4.75444	5.02168	5.31716	5.79552	5.49987	5.317	5.78123	6.31589	6.16125	6.41421	6.90685	6.47052	6.73793	6.86433	7.06148	12.1257	4.64166	4.51526	3.44595
	458.673	4.28652	4.34187	4.86732	4.17597	4.5081	4.7153	4.45258	4.82617	4.61831	5.03371	5.10261	5.39326	5.64194	6.04329	5.83543	5.73893	6.05684	5.87723	6.6654	7.13566	7.28767	8.20059	11.9623	4.61864	4.2034	4.01008
	459.949	4.29678	4.48466	4.02805	4.17581	3.90739	4.05468	4.2294	4.79335	4.64575	5.20954	4.78003	5.43801	5.29024	5.92142	5.34399	6.13657	6.31097	6.57923	6.33776	6.82101	7.26399	7.0628	11.6957	4.47102	4.35037	4.08147
	461.224	4.40058	4.29445	4.22789	4.04185	4.5604	4.28111	4.53355	4.44093	4.68003	4.68003	5.01255	5.49139	5.33156	6.11607	5.92987	6.16929	6.64797	6.90074	7.07359	6.44859	7.87128	7.03387	12.1131	4.45396	4.26808	4.09491
	462.5	4.30237	4.10803	4.32839	4.1469	4.3671	3.78391	4.49703	4.13404	4.83399	4.21163	5.10608	5.3523	5.13209	5.13194	5.81888	6.00037	5.94849	6.71318	6.93369	6.76505	7.28351	6.57071	11.561	4.1599	4.13404	3.6416
	463.775	4.3605	4.32142	4.2825	4.73685	4.65885	4.19163	4.39911	4.13968	5.12607	5.00915	5.89164	6.07369	5.61934	6.06066	5.63221	6.5406	6.74839	6.96889	6.29435	7.04674	7.47503	7.63103	11.9659	4.6069	4.59388	4.07487
	465.051	4.13752	4.15014	4.52295	3.93871	3.90144	4.22467	4.42333	4.48539	4.75918	5.26844	4.92057	4.7712	4.98278	5.71594	5.5544	6.0264	6.13835	7.10773	6.21288	6.82162	6.61049	7.91543	11.9046	4.27426	4.1874	3.29255
	466.326	3.89452	3.89467	4.04395	3.96931	3.80754	4.09391	4.1684	4.293	4.77831	5.18868	5.12668	5.30094	5.30109	5.10185	5.51252	5.43773	6.01017	6.44582	6.6574	6.39631	7.42893	7.18003	11.7722	3.67045	4.05644	3.43419
	467.602	4.15128	4.42711	4.25923	3.83917	3.95946	4.03128	3.57552	4.37923	4.66725	4.17536	5.06322	4.88316	5.14738	4.82323	5.89116	6.03495	5.17118	6.74318	6.69515	6.22706	7.72709	7.0193	11.2909	3.80319	3.81552	3.04722
	468.877	4.07398	4.03903	3.4238	3.89978	4.02765	3.74903	3.7837	4.01587	4.83981	4.47992	4.97947	5.19999	5.07212	5.47861	5.48971	6.32572	5.87318	6.52308	6.36067	6.16332	7.21957	7.17325	11.3867	4.34081	3.66776	3.40064
	470.153	3.79329	4.13405	3.52065	3.89548	3.81595	3.94067	4.08845	3.74796	4.38402	4.41795	4.77011	5.47416	4.94042	4.74745	5.63335	5.49696	6.11036	5.88332	6.68956	6.33753	6.76894	5.80366	10.9152	3.72503	3.92954	3.50939
	471.428	3.6488	3.60427	3.44787	3.7492	3.95013	4.07293	4.02827	3.4032	4.46333	4.45227	5.66867	4.41867	4.8428	4.95467	5.1552	5.55707	6.0704	5.7692	6.53907	6.80693	6.55027	6.7624	11.0479	4.18453	3.50347	3.59293
	472.704	4.33003	3.97474	3.88572	4.15238	3.9636	3.85269	3.96386	4.24127	4.18568	4.72989	4.88524	5.22952	5.07403	5.24066	5.11861	6.04012	6.31779	6.92847	6.12914	6.42884	7.21702	6.70638	11.4702	4.15238	4.01932	3.7971
	473.979	3.97096	3.70048	3.61385	3.52723	3.96023	3.84115	3.78711	3.87373	4.04673	4.32807	4.59868	4.26329	4.9775	5.08559	5.18308	5.55117	4.87989	5.85398	5.58324	5.95133	6.89297	6.18949	11.1026	3.64644	3.2027	3.42987
	475.255	3.99109	3.60241	3.27686	3.48682	3.80208	3.53941	3.76004	3.844	4.33785	4.45344	4.26418	4.70545	4.43223	4.6949	4.968	5.11521	5.99749	5.92395	5.52485	6.29142	6.62776	6.30221	11.4178	3.42407	3.40274	3.3189
	476.53	3.78599	3.80699	3.67102	3.84886	4.01645	3.76512	3.54542	3.76525	4.21491	4.18366	4.45536	4.28814	5.06224	4.74843	4.66469	5.47041	6.46383	6.6208	6.34873	6.43246	6.70441	6.56856	11.2755	3.30484	3.59791	3.53492
	477.806	3.65796	3.76261	4.21183	3.95069	3.52208	3.83555	3.6893	3.81469	3.75212	4.63021	4.30612	4.54666	4.74535	4.67192	5.16323	5.68588	5.38266	6.11437	5.82176	5.99923	6.33405	6.52201	11.1842	3.36547	3.59526	3.18763
	479.081	3.65912	3.3517	3.68986	3.37216	3.57706	3.55661	3.56702	3.94621	4.15136	4.12062	4.69454	4.34597	4.96105	4.79718	4.73545	5.24814	5.27876	6.35533	5.85293	6.26298	6.64217	6.52949	11.3782	3.21833	3.17742	2.83889
	480.357	3.82527	3.45759	3.64636	3.75558	3.47742	3.55696	3.67616	3.44762	3.61632	4.72944	4.65987	4.27225	4.90835	4.89838	5.18651	5.62352	5.39522	5.88197	6.19978	5.98157	6.57767	6.70683	10.572	3.81518	2.96051	3.29863
	481.632	3.93614	4.10251	3.613	3.54444	3.71092	3.56397	3.93603	4.06344	4.29848	4.31802	4.59238	4.60186	5.3462	4.77829	5.03276	5.1308	5.27775	5.63998	5.89468	5.76727	6.3746	5.81629	10.5461	3.79902	3.64236	2.83941
	482.908	3.75884	3.65317	3.61446	3.89347	3.6241	3.49924	3.63375	3.80697	4.4028	4.53754	4.76831	4.56637	4.80668	5.20091	5.62397	5.29705	5.31623	5.67175	5.34507	6.22955	6.47951	6.49869	11.4405	3.33578	3.32602	3.0377
	484.183	3.46742	3.78884	3.6563	3.62818	3.30688	3.86437	3.26894	3.77924	4.17619	4.13848	4.35569	4.48801	4.96986	4.6297	4.92267	5.18718	4.98894	5.64069	5.47056	5.99971	6.73693	6.35883	10.9418	3.59025	3.26894	2.58862
	485.459	3.91402	3.42032	3.44764	3.44785	3.35617	3.32863	3.55746	3.60335	3.63067	3.82278	4.29845	4.62748	4.33484	4.47209	4.78287	4.86526	5.00262	5.75247	5.36848	5.82568	5.84393	6.24628	10.9748	3.04528	3.39289	2.51475
	486.734	3.93721	3.33562	3.23543	3.45433	3.90998	3.509	3.49974	3.35403	4.21981	3.90083	4.26533	4.37467	4.61176	4.11047	4.84873	4.86703	5.74218	5.67825	5.51403	5.96086	6.34366	6.33451	10.3269	3.14438	3.08046	2.77967
	488.01	3.38821	3.3343	3.46918	3.86448	3.63982	3.6846	3.82872	3.72058	3.63971	4.18804	4.42182	4.43976	5.05101	4.81723	5.02395	4.94319	5.67118	5.58119	5.67118	5.44641	6.62393	6.11158	10.5788	3.28018	3.09149	2.8939
	489.285	3.41178	3.35872	3.50845	3.70188	3.59639	3.28854	3.24452	3.46453	4.16807	4.15935	4.12404	4.07119	4.60757	4.74836	5.06483	4.9771	5.21444	5.51357	5.86513	5.62778	6.34004	6.04112	10.5261	3.69316	3.29747	2.7259
	490.561	3.55424	3.26603	3.29232	3.3709	3.76388	3.43205	3.56301	3.26603	3.86875	4.06086	4.09571	4.28802	4.61109	4.67203	5.04779	5.13513	5.51924	5.7989	5.58916	5.86015	6.2355	6.34037	10.821	3.41452	3.22231	2.84686
	491.836	3.36756	3.58945	3.00947	3.49552	3.11186	3.27374	3.64914	3.68307	3.80247	3.88784	4.0328	4.26294	4.5273	3.99012	4.85992	5.04747	5.34586	5.40556	5.20935	6.20711	5.97698	6.24114	10.2402	3.01803	3.1629	2.75377
	493.112	3.45551	3.2978	3.06515	3.20639	3.53859	3.38901	3.48053	3.60499	3.71298	3.87913	4.35267	4.14483	4.26126	4.12835	4.60179	5.30798	5.37448	5.50748	5.4658	6.18022	5.9974	5.931	10.0681	3.33085	3.2313	2.88232
	494.387	3.56881	3.33242	3.19408	3.30828	3.24295	3.29981	3.43027	3.26739	3.70745	3.85408	4.46511	4.62799	4.43269	4.44885	4.66898	4.75835	5.04371	5.32898	5.52448	5.32888	5.70381	6.03795	10.2916	3.3813	3.10431	2.80279
	495.663	3.30674	3.069	3.12434	3.60038	3.36217	3.21161	3.57641	3.28296	3.55272	3.7193	3.95713	4.15545	4.41717	4.50434	4.80566	5.3053	5.36082	4.89293	5.32112	5.58283	6.30458	5.60662	9.81798	3.15598	3.12443	2.65644
	496.938	3.25992	2.93632	3.30746	3.37829	3.24427	3.22059	3.14155	3.08628	3.52835	3.8678	4.08096	4.10464	4.42834	3.88374	4.62556	4.95718	5.15468	5.12299	5.63618	5.74653	6.25981	6.29923	9.89116	3.03111	3.07044	2.96008
	498.214	3.1517	3.04343	3.39172	3.53903	3.19056	3.28337	3.3065	3.26782	3.47713	3.90305	3.87964	4.15843	4.17407	4.24374	4.39087	4.81697	5.20394	5.09568	5.32025	5.79271	5.82362	6.18754	10.3311	2.91167	2.58652	2.65619
	499.489	3.30325	3.15057	3.35658	3.47872	3.40243	3.2193	3.53971	3.37946	3.63123	3.95938	4.11945	4.32564	4.4095	4.21881	4.4477	4.87494	5.08851	5.33253	5.508	6.02695	6.01163	6.45419	10.2308	3.09724	3.16579	2.74621
	500.765	3.3175	2.93857	3.19622	2.80988	3.24926	3.40836	2.81757	2.80997	3.44619	3.82503	4.0673	4.18097	4.04467	4.21889	4.55211	4.61266	4.68841	4.99891	4.98389	5.64292	5.88519	5.68066	10.1574	2.92345	3.15839	2.77956
	502.04	3.16051	3.01668	3.09997	3.08489	3.09239	3.25871	3.10756	2.99418	3.41744	4.03775	4.13586	4.00739	4.18121	4.59716	4.73321	5.00533	5.02792	5.27013	5.22478	5.6708	6.09443	5.77678	10.3896	2.87312	2.99418	2.74465
	503.316	3.05006	2.87157	3.15433	3.06509	3.24358	3.22865	3.0426	2.92357	3.57835	3.86858	3.74956	3.76431	4.04699	4.32238	4.32229	4.80595	5.42348	5.25245	5.3937	5.68394	6.06342	5.73603	10.2372	3.03531	2.67814	2.7153
	504.591	3.4834	3.16754	2.96891	3.00571	3.13075	3.24816	2.91754	3.35107	3.50536	3.78477	4.0346	3.90955	4.01993	4.0641	4.18897	4.64471	5.01212	5.15911	5.37223	5.36486	5.7839	5.92343	10.0467	3.07921	2.96891	2.62355
	505.867	3.32429	3.09512	3.21685	3.04479	2.93016	3.17379	3.03058	3.08785	3.618	3.72535	3.85444	4.09807	3.86873	4.02642	4.27724	4.77871	5.01524	5.41638	5.35894	5.47382	5.34464	6.20454	9.68677	3.33867	3.07347	2.65075
	507.142	3.07102	3.02847	2.95042	2.97873	2.77305	3.07805	3.0922	3.36178	3.51076	4.00008	3.79432	4.135	4.22008	3.87966	4.27678	4.91517	4.93636	5.43297	5.04288	5.40466	5.66703	5.71661	10.2634	3.08517	3.19856	2.51068
	508.418	3.24127	3.5457	3.36161	3.0927	3.2061	3.68007	2.89448	3.26952	3.77926	3.75093	4.0765	4.14017	4.46565	4.73473	4.32409	5.20185	5.00372	5.12388	5.08854	5.06021	5.66187	6.03005	10.3546	3.29074	3.09261	2.90861
	509.693	2.93662	3.23796	3.13522	3.18995	3.10087	2.80665	3.01196	2.7862	3.51868	3.51852	3.55966	4.25803	4.31267	4.14164	4.83314	4.7578	4.8535	4.95624	5.41495	5.24383	5.72307	5.74352	10.0019	3.13531	3.03241	2.89573
	510.969	3.19129	3.11052	3.13071	3.4809	3.12403	2.86137	3.07013	2.89508	3.45387	3.94549	3.75684	3.89827	4.12054	4.15425	4.46398	4.87466	5.06991	5.02952	5.25848	5.3123	5.75677	5.69604	10.45	3.17785	3.02967	2.76033
	512.244	2.93072	2.9308	2.84632	2.76183	3.07383	3.00239	2.85928	2.99587	3.43777	3.48972	3.62615	3.45074	3.89256	4.1332	4.04219	4.82211	4.70501	4.91956	5.39399	5.12742	5.62803	5.82285	9.65089	3.32728	3.00884	2.52135
	513.52	2.90135	2.74631	2.94652	3.12766	3.06296	2.90792	2.92081	3.24379	3.43127	3.74166	3.82559	3.832	4.12271	4.40075	4.43951	4.45233	4.74311	5.16331	5.14385	5.25372	5.55755	5.6221	10.1459	3.0113	3.17276	2.39738
	514.795	2.80228	3.13498	2.91748	3.22442	2.9622	2.9687	2.91748	3.03911	3.37816	3.95396	3.88998	3.5189	3.83233	4.53627	4.01803	4.63871	4.67066	5.36168	5.06101	5.00979	5.65615	5.79055	10.0648	3.23092	3.06472	2.66788
	516.071	3.08659	3.15527	3.26159	3.05531	3.04911	3.18036	3.20522	3.08032	3.63645	3.66153	3.67407	3.92388	4.06767	4.39878	4.16764	4.73623	5.09862	5.005	5.04875	5.63601	5.60488	5.94233	9.66023	3.33654	3.21164	2.99282
	517.346	3.12463	2.84175	2.8663	2.89085	3.07554	2.64486	2.89092	3.02005	3.43213	3.56134	3.54289	3.9735	4.25035	4.25035	4.17642	4.92702	4.82244	5.09922	5.06857	5.42524	5.87429	5.66513	9.71896	3.30308	2.92774	2.54645
	518.622	3.12252	3.04322	2.62748	2.62748	2.93925	2.77417	2.95758	2.81695	3.55031	3.84368	3.2508	3.69692	4.19809	4.12463	4.0636	4.57696	4.88873	4.87639	5.1515	5.237	5.42034	5.70758	9.75321	3.26307	3.01256	2.57864
	519.897	2.73538	3.18026	3.39991	2.79465	2.65215	2.84811	2.74127	3.01415	3.4238	3.72625	3.655	3.81537	3.76787	3.90434	4.53328	4.65792	4.39092	4.97838	5.06147	4.81815	5.59554	5.2692	10.1707	3.17438	3.23372	2.76502
	521.173	2.67923	3.08467	3.21981	2.75555	3.04935	2.80848	3.07877	2.76734	3.41955	3.54297	3.87202	3.6548	3.81325	4.50077	4.40663	4.85917	4.76516	4.71827	5.12946	5.32343	5.52906	5.53496	10.1829	3.01425	2.89069	2.94952
	522.448	2.78615	3.00006	2.80929	2.99425	3.13874	3.0982	2.95385	2.8959	3.57809	3.61856	3.71105	4.00583	3.91335	4.10425	4.43371	4.76897	4.92513	5.05816	5.1563	5.24305	5.39334	5.47429	9.84467	3.20816	3.22549	2.8383
	523.724	3.18027	2.96049	3.07049	3.12825	2.99525	3.00105	2.86812	3.11084	3.64871	3.47522	3.48669	3.59662	4.03618	4.0824	4.12862	5.25066	4.98445	4.98452	5.05382	5.48184	5.66113	5.51653	10.1198	3.41152	3.40586	2.87952
	524.999	2.9841	2.76151	3.07324	2.85611	3.07331	2.80615	3.11782	2.689	3.16232	3.4241	3.93075	3.60777	4.18141	3.96973	4.13671	4.40966	4.688	4.89955	5.1111	5.16126	5.46195	5.20583	9.99993	3.27368	3.1735	2.60551
	526.275	3.16511	2.80906	2.937	2.62004	2.631	2.66443	2.93142	2.69773	3.53784	3.39315	3.68247	3.96621	4.11629	4.18308	4.06631	4.55023	4.62261	4.92303	4.65605	4.94523	5.74068	5.46259	10.1912	3.22626	3.26514	2.59212
	527.55	2.94336	2.99289	2.7394	3.52753	3.02595	3.08667	2.94883	2.98182	3.37316	3.74809	3.83081	3.95752	4.31579	4.17808	4.44817	4.64654	5.09852	5.07653	4.88356	5.19777	5.77114	5.71042	10.4787	3.74802	3.52206	2.8993
	528.826	3.10255	3.0861	2.61637	3.07527	2.86772	3.05888	3.15731	2.83489	3.61601	3.38117	3.41942	3.8838	4.30973	4.09128	4.36443	4.63764	4.93819	5.29325	4.76869	5.37516	5.93234	5.42979	10.1715	3.55603	3.14086	2.8841
	530.101	2.8033	2.84582	2.85643	2.72341	3.07978	2.94694	2.76593	2.88834	3.19692	3.58526	3.75553	3.84585	4.11196	4.19694	4.12785	4.59596	4.72892	5.28754	4.83545	5.05892	5.29281	5.81952	10.0859	3.39903	3.17029	2.78194
	531.377	2.96389	2.97929	2.84574	2.88674	2.81486	2.95879	3.02551	2.90736	3.12316	3.44686	3.54954	3.60085	3.9194	4.15564	4.23788	4.43306	4.67464	4.98275	5.12146	4.96231	5.47604	5.53244	9.70386	3.17963	3.31318	2.80977
	532.652	2.95627	3.02777	2.79255	2.98689	2.93066	3.05344	2.89998	2.77207	2.97674	3.69793	3.63657	4.00478	4.10714	4.03039	4.25552	4.60338	4.62886	5.0789	4.91023	5.02787	5.41654	5.24781	10.1788	3.54448	3.19155	3.1558
	533.928	2.93814	2.93814	2.82223	2.83234	3.01378	2.87775	2.8424	3.01878	3.32113	3.72447	3.77481	3.85038	3.72947	4.042	4.22843	4.4805	4.68711	4.74251	4.95423	5.2163	5.41279	5.45838	9.97411	3.56308	3.35142	3.06412
	535.203	2.87359	3.00756	2.92317	2.83879	2.99771	2.83884	2.69984	2.68004	3.49388	3.35506	3.79679	3.94563	3.92079	4.02006	4.09952	4.61069	4.49162	4.715	4.85394	5.14185	5.25102	5.60843	10.0009	3.39473	3.47906	2.65021
	536.479	2.79393	2.83365	2.91785	2.86348	2.8435	2.94282	2.72953	2.81865	3.2355	3.50861	3.69213	3.65756	3.82121	3.97016	4.34728	4.74432	4.2431	4.81879	4.62033	4.94782	5.65254	5.4242	10.1836	3.60289	3.62263	2.93291
	537.754	3.06115	2.993	2.57938	2.75941	2.62799	2.69614	2.83716	2.56478	3.12942	3.28509	3.59648	3.76204	3.70854	4.16106	4.26818	4.35104	4.54067	4.8134	4.87184	4.49688	5.25633	5.44119	9.73402	3.50902	3.54787	2.89577
	539.03	2.87689	2.90504	2.8581	2.84408	2.72666	3.01299	2.75487	2.5249	3.10226	3.40726	3.73581	3.67009	3.63258	3.89535	4.04563	4.42572	4.5243	4.59014	4.84814	5.22834	5.22369	5.43016	9.51354	3.74518	3.44483	3.09744
	540.305	2.61117	2.6529	2.97299	2.76429	2.81522	2.43028	2.5138	2.52305	2.96833	3.3209	3.50644	3.71509	3.67336	3.92844	3.97017	4.31354	4.33665	4.48971	4.7448	4.74951	5.38039	5.14835	9.67082	3.4043	3.26061	3.04254
	541.581	2.8834	2.84217	3.03439	2.73684	2.7964	2.74144	2.81925	2.81466	3.27697	3.38224	3.46011	3.66606	3.75301	3.79419	4.14669	4.16949	4.4579	4.55847	4.78284	4.75988	5.22684	5.30454	9.34613	3.75306	3.44633	2.82385
	542.856	2.88412	2.75697	2.81601	2.97497	2.7478	2.866	2.97502	2.98409	2.96596	3.55186	3.49281	3.85631	3.62453	3.81534	3.90613	4.35131	4.41497	4.53751	4.67378	4.93726	5.34152	5.6914	9.78851	3.64721	3.51105	2.92048
	544.132	2.50657	2.67921	2.62469	2.66549	2.85631	2.72002	2.81085	2.59289	2.94714	3.41946	3.50112	3.50568	3.74186	3.73275	3.85987	4.46393	4.40028	4.61819	4.49567	4.88627	5.39939	4.691	9.63202	3.69634	3.31952	3.16054
	545.407	2.65304	2.62161	2.73812	2.89957	2.7785	2.6978	2.43339	2.61266	3.22663	3.34315	3.37008	3.58973	4.17688	3.67032	4.04692	4.35604	4.39642	4.76397	4.66533	4.88948	5.29285	5.01944	9.47433	3.61217	3.23568	3.12355
	546.683	2.79865	2.70175	2.7018	2.74141	2.70175	2.6621	2.4902	2.67963	3.04116	3.33212	3.19546	3.39384	3.69344	3.84774	3.99767	4.27979	4.57512	4.88799	4.98947	4.73816	5.21423	5.3817	9.74538	3.58769	3.48632	3.22632
	547.958	2.76417	2.64211	2.65086	2.69879	2.8819	2.79032	2.57663	2.83398	2.88628	3.2351	3.47489	3.7015	3.53157	3.78886	3.91092	4.11143	4.45593	4.57804	4.73067	4.8396	5.24948	5.40649	9.75354	3.74083	3.38326	3.2438
	549.234	2.59279	2.76611	2.67947	2.63189	2.96513	2.68806	2.76595	2.53217	3.0214	3.28984	3.58423	3.5712	3.57554	3.91763	3.91323	4.25527	4.34609	4.51061	4.54527	4.96514	5.27692	5.24211	9.99545	3.88287	3.49326	3.02999
	550.509	2.61464	2.59327	2.75095	2.60181	2.52091	2.71686	2.64868	2.73812	2.88293	3.27899	3.50892	3.37699	3.65373	3.72196	4.0072	4.17756	4.56939	4.54817	4.76961	4.91859	5.02931	5.05912	9.62862	3.52597	3.48761	3.17255
	551.785	2.59874	2.60714	2.69979	2.59874	2.62818	2.37127	2.40076	2.61978	3.0705	3.23481	3.43702	3.38227	3.5802	3.65599	3.91296	4.08145	3.94662	4.60368	4.51531	4.72592	5.046	5.17242	9.54042	3.60969	3.35273	2.87251
	553.06	2.70468	2.56146	2.58255	2.58663	2.8648	2.75954	2.63727	2.68786	3.18923	3.26086	3.32822	3.52625	3.64852	3.76218	3.95191	4.10348	4.52904	4.65126	4.50382	4.66812	5.03045	5.36752	10.0652	3.8465	3.26932	2.95747
	554.336	2.74287	2.75111	2.66387	2.5724	2.68884	2.6514	2.65979	2.53089	3.26655	3.24996	3.57407	3.30404	3.71127	3.71961	3.85681	4.13513	4.62564	4.57986	4.60483	4.82923	5.33215	5.39457	9.98709	3.66971	3.63226	3.02551
	555.611	2.47498	2.63327	2.6738	2.44653	2.57636	2.55212	2.5846	2.53583	2.83204	3.14042	3.3068	3.396	3.70036	3.65576	3.68014	3.81404	4.37801	4.44709	4.54439	4.45916	5.01517	5.10438	9.56785	3.37583	3.44884	2.90102
	556.887	2.49721	2.62609	2.81132	2.51737	2.49307	2.66228	2.36024	2.63412	3.14565	3.18997	3.44378	3.62502	3.68946	3.75784	3.90698	4.24131	4.19694	4.44675	4.88181	4.55542	5.17181	4.89783	9.53819	3.5807	3.60076	2.99261
	558.162	2.47621	2.62329	2.77027	2.39267	2.53975	2.43636	2.58748	2.6789	2.9532	3.31879	3.1122	3.60905	3.43808	3.71239	3.7084	4.12589	4.30455	4.32449	4.36818	4.65047	5.02004	5.05585	10.1756	3.62496	3.53753	3.00473
	559.438	2.60444	2.69484	2.54947	2.53764	2.6241	2.57698	2.41978	2.43161	2.95408	3.24096	3.3155	3.29203	3.8106	3.6573	3.8381	4.07767	4.58455	4.45087	4.48631	4.56489	5.09918	5.03229	9.75456	3.64951	3.48058	3.07588
	560.713	2.59603	2.68551	2.64663	2.56097	2.56873	2.56101	2.5026	2.90352	2.78679	3.10982	3.53799	3.61979	3.54966	3.58472	3.69373	4.1685	4.40604	4.4877	4.64735	4.511	5.13003	4.80687	9.62182	3.61193	3.39787	3.04764
	561.989	2.34861	2.41812	2.41046	2.76969	2.63062	2.66533	2.46067	2.78515	2.93198	3.17928	3.23716	3.42257	3.56948	3.45746	3.87458	4.21844	4.36521	4.50045	4.46187	4.21844	4.89061	4.86744	9.63084	3.61956	3.38398	2.94744
	563.264	2.66472	2.65705	2.43153	2.50027	2.56528	2.51946	2.30915	2.42769	2.76792	3.20005	3.04707	3.36825	3.55179	3.52886	3.8653	4.03728	4.36609	4.24755	4.47317	4.59934	4.84784	4.85551	9.8795	3.4676	3.33385	2.93995
	564.54	2.35846	2.60121	2.50101	2.67442	2.73221	2.56649	2.58196	2.53569	3.08298	3.15233	3.28342	3.38739	3.64179	3.69189	3.92318	4.00413	4.38948	4.47038	4.45114	4.929	4.93287	5.08698	9.38414	3.48381	3.48386	3.17544
	565.815	2.51389	2.61017	2.57167	2.27524	2.54094	2.82968	2.65645	2.41771	3.01064	3.07224	3.27625	3.45721	3.61895	3.40721	3.70363	3.95005	4.2042	4.20029	4.26961	4.68541	4.69309	4.90105	9.40564	3.5689	3.5033	2.9105
	567.091	2.60499	2.53976	2.45891	2.56657	2.60508	2.48972	2.47438	2.48205	2.98544	2.99696	3.2198	3.44654	3.40812	3.41579	3.75005	3.92298	4.04597	4.23424	4.53003	4.37261	4.81063	4.86439	9.40245	3.60025	3.33508	2.89711
	568.366	2.55255	2.52645	2.58972	2.37761	2.45945	2.45945	2.44091	2.45572	2.906	3.06969	3.35254	3.46049	3.47164	3.46413	3.53491	4.01871	3.99995	4.33121	4.13394	4.45774	4.69217	5.04939	9.25421	3.46791	3.21121	2.87252
	569.642	2.42101	2.51312	2.62733	2.38046	2.36571	2.49472	2.53892	2.48736	2.7858	3.30548	3.29812	3.29077	3.45659	3.4639	3.80306	3.87297	4.05719	4.3226	4.44421	4.32256	4.76854	4.84215	9.30125	3.37548	3.27968	2.93691
	570.917	2.59893	2.44169	2.31748	2.51852	2.3394	2.45637	2.52214	2.44174	2.9499	3.01201	3.23139	3.36303	3.50917	3.37762	3.67728	3.86382	4.05756	4.4779	4.116	4.30599	4.67531	4.73013	9.28874	3.45436	3.4251	2.70501
	572.193	2.41023	2.25816	2.56222	2.6382	2.38489	2.61286	2.38485	2.48984	2.83732	3.0508	3.06879	3.13767	3.32218	3.59732	3.73115	3.73841	3.87964	3.96279	4.32471	4.28856	4.62151	4.70471	9.00067	3.26436	3.23898	2.90599
	573.468	2.32142	2.43526	2.46467	2.44628	2.4831	2.60055	2.43166	2.63	2.95324	3.00837	3.13696	3.44919	3.45283	3.41618	3.86424	4.01118	3.84594	4.33456	4.36392	4.68716	4.80834	4.77529	9.45529	3.24712	3.23246	2.74753
	574.744	2.31842	2.26722	2.37343	2.56766	2.51637	2.65186	2.59689	2.49063	2.80569	3.11708	3.12075	3.39551	3.27091	3.57127	3.61893	4.12436	3.86431	4.24161	4.47242	4.47968	4.70682	4.65553	9.05491	3.34417	3.16469	2.76171
	576.019	2.43621	2.45805	2.50178	2.4326	2.44352	2.58924	2.35976	2.41076	2.87694	2.98981	3.14636	3.04437	3.36492	3.47775	3.66354	4.05693	3.99488	4.19887	4.32635	4.49396	4.73053	4.767	9.06076	3.31397	3.292	2.86232
	577.295	2.29832	2.42116	2.42837	2.43929	2.42111	2.55842	2.34888	2.47535	2.81865	3.11503	3.08977	3.12949	3.2487	3.29577	3.41503	3.78726	3.91369	4.19201	4.06908	4.36183	4.77746	4.70877	9.29849	3.48005	3.01019	2.71028
	578.57	2.52187	2.4144	2.45741	2.40365	2.4682	2.6044	2.29977	2.51117	2.9948	2.90166	3.09508	3.20975	3.41041	3.51424	3.62168	3.88684	3.84023	4.02299	3.95849	4.27022	4.65702	4.64983	9.05283	3.4247	2.99124	2.86224
	579.846	2.46615	2.38927	2.63732	2.67922	2.39632	2.45213	2.43122	2.43468	3.0251	3.18579	3.1299	3.31163	3.3325	3.39197	3.73422	4.00669	3.94387	4.2617	4.36308	4.55174	4.77875	4.78927	8.78573	3.47925	3.28362	2.94121
	581.121	2.59113	2.44486	2.55976	2.42393	2.55971	2.35777	2.32294	2.45177	2.89761	2.98816	3.02644	3.21457	3.1658	3.39567	3.50711	3.79623	3.99826	3.94945	4.24203	4.24199	4.78882	4.58329	8.98923	3.37478	2.98117	2.49355
	582.397	2.32509	2.39734	2.43519	2.35953	2.30446	2.39393	2.28724	2.30787	2.67252	3.08526	3.07149	3.14723	3.15069	3.19191	3.36735	3.96925	3.95207	4.0759	4.20322	4.35803	4.66749	4.66416	8.96383	3.28483	3.14723	2.68292
	583.672	2.32203	2.51039	2.45216	2.34257	2.28095	2.48985	2.39397	2.32207	2.90435	2.76386	3.02765	3.14751	3.26745	3.23316	3.43179	3.89073	3.79829	4.09972	4.0004	4.33604	4.74023	4.59295	8.69958	3.18863	3.19547	2.52414
	584.948	2.2801	2.37541	2.3243	2.34129	2.3992	2.22911	2.39241	2.26652	2.57962	2.82465	2.90967	2.96766	3.3045	3.47126	3.46113	3.76399	3.93078	3.86947	4.03285	4.19952	4.50933	4.62168	8.80778	3.07651	2.94716	2.74296
	586.223	2.32275	2.17753	2.46801	2.3835	2.38011	2.42743	2.37345	2.36664	2.85289	2.66039	2.9441	3.02849	3.25124	3.31873	3.45391	3.62269	4.02447	4.07844	3.9974	4.36546	4.59507	4.46336	9.03835	3.15334	3.11284	2.71779
	587.499	2.15954	2.1427	2.35804	2.4959	2.2234	2.37476	2.31423	2.35459	2.5834	2.89963	3.03073	3.08125	3.12156	3.24604	3.59253	3.7574	3.90209	3.8752	4.08709	4.2317	4.57489	4.49748	8.54096	3.32349	3.14516	2.50599
	588.774	2.32265	2.33605	2.41634	2.37959	2.35616	2.29586	2.39959	2.28242	2.82471	2.80459	3.12926	3.20956	3.16273	3.56437	3.38027	3.85553	3.91247	3.9593	3.98945	4.10998	4.41449	4.34423	8.74212	3.23971	3.15601	2.49668
	590.05	2.4729	2.43652	2.3969	2.40346	2.29439	2.27124	2.50928	2.30759	2.86634	2.91927	2.93247	3.15403	3.14744	3.28293	3.32926	3.7756	3.87803	4.03347	4.22529	4.2053	4.5989	4.6286	8.82087	2.98868	3.12093	2.75064
	591.325	2.28644	2.2313	2.17616	2.43238	2.23134	2.34158	2.5589	2.546	2.85407	2.69182	2.93188	3.05511	3.04539	3.41193	3.4119	3.72981	3.90822	3.9114	4.17088	4.07036	4.49197	4.4433	8.53334	2.99675	3.01946	2.65621
	592.601	2.18824	2.2395	2.14984	2.33244	2.28118	2.39009	2.26832	2.27471	2.66564	2.64957	2.79381	2.97637	3.03735	3.22639	3.45389	3.51472	3.57555	3.79663	3.88318	4.1428	4.57205	4.29972	8.54833	3.03732	2.94441	2.48943
	593.876	2.24249	2.354	2.26795	2.28709	2.34121	2.33482	2.19788	2.19476	2.68847	2.71078	2.956	3.18218	3.17263	3.25233	3.29694	3.59639	3.73656	3.86711	3.86075	4.04866	4.13147	4.38636	8.65184	3.00703	2.88277	2.37946
	595.152	2.36477	2.12762	2.37738	2.43435	2.25409	2.23834	2.30161	2.45966	2.55761	2.80424	2.78524	2.94026	2.95602	3.37018	3.33229	3.50295	3.71166	3.93929	4.012	4.02783	4.25546	4.39459	8.54273	3.00036	2.98767	2.51976
	596.427	2.5058	2.34083	2.40741	2.45187	2.34075	2.39476	2.42966	2.55651	2.80394	2.81986	3.00374	2.97521	3.18134	3.38765	3.38121	3.64767	3.84755	3.97758	3.99664	4.25037	4.50414	4.55799	8.42476	3.07988	3.06404	2.66118
	597.703	2.21347	2.43268	2.26747	2.40722	2.40407	2.35008	2.34055	2.39136	2.58192	2.7153	2.81377	2.93444	3.22669	3.12819	3.3156	3.43308	3.68401	3.87135	3.87139	4.06195	4.41131	4.37952	8.68295	3.11229	3.1028	2.56925
	598.978	2.40841	2.44642	2.51613	2.2278	2.35449	2.30383	2.30379	2.42741	2.65244	2.93135	2.81086	2.98201	2.94717	3.20707	3.45106	3.4257	3.66022	3.80286	3.92327	3.88207	4.54124	4.39228	8.51218	3.03911	2.85846	2.58909
	600.254	2.2599	2.28168	2.25375	2.20408	2.22893	2.17303	2.30026	2.173	2.56421	2.83424	2.78153	3.20375	3.00189	3.20994	3.32797	3.59177	3.80916	3.9023	3.73149	4.18479	4.46728	4.33071	8.12444	3.22548	2.8467	2.51458
	601.529	2.34398	2.36585	2.31575	2.23109	2.40351	2.26247	2.16216	2.27816	2.56335	2.79212	2.67613	2.87674	3.10862	3.2904	3.42201	3.5881	3.66332	4.03621	3.80122	4.08949	4.15531	4.37154	8.46121	2.99266	2.97387	2.48813
	602.805	2.29523	2.38812	2.28279	2.24567	2.31691	2.29526	2.18986	2.30452	2.42842	2.67927	2.80944	3.05415	2.99215	3.1718	3.18427	3.54671	3.75418	3.88431	3.97106	4.03298	4.46047	4.53479	8.14352	3.0077	2.87446	2.54608
	604.08	2.19025	2.26696	2.16269	2.32213	2.29453	2.35588	2.21169	2.21481	2.56444	2.79465	2.85586	3.11056	3.18419	3.13812	3.25174	3.42962	3.70264	3.75176	3.67505	4.0923	4.28553	4.33765	8.05276	3.02164	2.91121	2.53075
	605.356	2.26327	2.26634	2.24469	2.33124	2.3127	2.34055	2.29109	2.22308	2.54463	2.74249	2.86625	2.89706	3.07339	3.34544	3.37636	3.33624	3.63614	3.74128	3.81864	3.9793	4.28238	4.18958	8.05473	2.93116	2.76422	2.59406
	606.631	2.43733	2.09727	2.26427	2.3219	2.37354	2.23994	2.3067	2.2551	2.50105	2.62544	2.83484	2.91071	2.99579	3.13537	3.22948	3.32363	3.5937	3.7273	3.8184	4.05815	4.13703	4.26153	7.94041	2.83488	2.85616	2.31588
	607.907	2.2863	2.3528	2.28326	2.24101	2.40711	2.23195	2.2863	2.28925	2.60649	2.62453	2.7635	2.95985	2.94783	3.07464	3.43709	3.37661	3.65145	3.73611	3.69681	3.73001	4.17405	4.53943	8.02805	2.85711	2.77862	2.27724
	609.182	2.27208	2.38932	2.33524	2.18798	2.50962	2.39539	2.26608	2.25107	2.53361	2.8582	2.86427	2.88223	3.17978	3.16786	3.31807	3.49841	3.62166	3.68777	3.87709	4.11158	4.29795	4.32194	7.8776	2.95444	2.83418	2.5306
	610.458	2.19759	2.31818	2.30006	2.27294	2.25792	2.285	2.2157	2.24884	2.45083	2.82464	2.8518	2.90305	3.05984	3.17438	3.14726	3.48789	3.6266	3.79837	3.73206	4.13	4.31391	4.36823	7.60903	2.90006	2.80051	2.43574
	611.733	2.27571	2.3088	2.31186	2.21252	2.33894	2.40221	2.2697	2.22449	2.59182	2.87179	2.99221	2.82964	3.08554	3.21197	3.19078	3.48892	3.68458	3.66652	3.72971	3.93742	4.29875	4.39809	8.03764	2.99523	2.78756	2.60085
	613.009	2.19994	2.2697	2.33348	2.33949	2.29396	2.45178	2.50943	2.25455	2.69756	2.81601	2.82199	3.03144	2.9586	3.1103	3.2803	3.53819	3.87501	3.76276	3.83252	3.8629	4.10864	4.35751	7.94439	3.0041	2.91303	2.45482
	614.284	2.26743	2.22545	2.15339	2.1924	2.33052	2.35761	2.23743	2.44467	2.49882	2.72998	2.61889	2.91023	2.87115	3.1325	3.34576	3.35775	3.54097	3.72416	3.61906	3.92845	4.07264	4.42402	7.65276	2.86516	2.83814	2.33658
	615.56	2.25952	2.14913	2.14015	2.26248	2.33416	2.25955	2.37296	2.23266	2.60286	2.67451	2.67447	2.86845	2.89238	2.96107	3.36996	3.52521	3.67439	3.69237	3.62371	4.08938	4.24167	4.10129	7.6505	2.91032	2.70728	2.44764
	616.835	2.34376	2.19861	2.33785	2.24308	2.31409	2.33782	2.36157	2.32599	2.63715	2.83573	2.7497	2.83867	3.06083	3.08462	3.40467	3.23573	3.65352	3.8076	3.72171	3.78094	4.00615	4.22841	7.84356	2.8357	2.89493	2.50085
	618.111	2.2343	2.37463	2.31033	2.28402	2.36883	2.19338	2.29569	2.22553	2.5911	2.64082	2.80749	2.88936	2.94206	3.02983	3.14965	3.36902	3.52696	3.78428	3.83411	3.86912	4.2523	4.20254	7.70927	2.86599	2.74027	2.35125
	619.386	2.22649	2.45172	2.26743	2.25859	2.19133	2.40785	2.19724	2.37569	2.52783	2.6829	2.70338	3.03107	2.97255	3.05152	3.20663	3.39969	3.47877	3.66306	3.70109	3.7479	4.16047	4.28624	7.47836	2.9579	2.70048	2.41075
	620.662	2.21635	2.22795	2.24251	2.30361	2.32689	2.37923	2.30653	2.26291	2.51015	2.88246	2.79231	2.76614	3.00173	2.96972	3.12385	3.32462	3.55441	3.81033	3.60967	3.77839	4.06924	4.24954	7.33878	2.75453	2.73702	2.45197
	621.937	2.21689	2.27012	2.13114	2.53023	2.45342	2.38833	2.3499	2.3292	2.64554	2.84057	2.69577	2.84657	3.09189	3.1924	3.25746	3.33724	3.49388	3.68307	3.76882	3.86044	4.24766	4.23587	7.51999	2.90266	2.77852	2.55976
	623.213	2.0849	2.32698	2.15493	2.2482	2.33855	2.21897	2.14901	2.24531	2.5631	2.57487	2.86353	2.82855	2.87521	3.02976	3.30675	3.43218	3.54008	3.6538	3.62464	3.7646	4.30997	4.25454	7.64602	2.84312	2.69734	2.49028
	624.488	2.24731	2.27344	2.36074	2.34046	2.37242	2.30547	2.32289	2.37534	2.56755	2.78868	2.84113	2.91682	3.12648	3.24282	3.43495	3.34769	3.55721	3.7203	3.64747	3.71442	4.25012	4.26466	7.68236	2.84406	2.76834	2.55294
	625.764	2.32008	2.13685	2.31156	2.40321	2.35448	2.26567	2.32867	2.27142	2.62088	2.72119	2.75839	2.92164	2.92167	3.1594	3.2339	3.26823	3.55759	3.60629	3.77813	3.67214	4.27377	4.27661	7.31865	2.75261	2.72975	2.43758
	627.039	2.41231	2.42073	2.31331	2.25962	2.35007	2.33595	2.3105	2.45469	2.53676	2.80259	2.69798	2.91008	2.96097	3.07129	3.23247	3.49269	3.52945	3.87452	3.73304	3.78964	4.00738	4.04134	7.31926	2.91292	2.53115	2.42644
	628.315	2.34652	2.45665	2.16858	2.14321	2.34935	2.40023	2.30698	2.30418	2.62892	2.76165	2.76451	2.97059	3.24172	2.93388	3.12313	3.47047	3.56363	3.72463	3.63711	3.66812	4.21314	4.16513	7.42675	2.94529	2.73057	2.41147
	629.59	2.27627	2.14901	2.34541	2.29009	2.2154	2.37032	2.2956	2.12964	2.53077	2.55562	2.62204	2.75753	2.84881	3.11438	3.25823	3.2388	3.39931	3.61497	3.60945	3.72006	3.99395	4.27607	7.44865	2.76586	2.6082	2.28457
	630.866	2.35359	2.12872	2.35913	2.22867	2.35077	2.21199	2.23149	2.24804	2.53396	2.70328	2.89486	2.96974	2.91144	2.9836	3.2085	3.30006	3.64421	3.88566	3.40833	3.64425	4.28258	4.1688	6.9583	2.80045	2.73939	2.31194
	632.141	2.27964	2.14336	2.41028	2.4242	2.42413	2.27685	2.30183	2.34079	2.47698	2.75779	2.67718	2.90796	2.99409	3.14427	3.24717	3.45836	3.45833	3.86984	3.49729	3.70579	4.10894	4.20347	7.30615	2.73002	2.62994	2.44363
	633.417	2.26476	2.24815	2.30075	2.2814	2.34779	2.46417	2.29248	2.33122	2.54995	2.76041	2.8102	2.79915	2.89337	2.88781	3.1951	3.3474	3.48307	3.73505	3.5495	3.83194	3.89007	4.06731	7.22374	2.93204	2.71886	2.32295
	634.692	2.22633	2.4565	2.17919	2.29014	2.21805	2.27069	2.35116	2.38442	2.53965	2.81418	2.72818	2.7892	3.08314	2.96673	3.3687	3.27724	3.54892	3.68206	3.61272	3.77912	3.99259	4.06743	7.04261	2.70052	2.65891	2.44541
	635.968	2.2909	2.37883	2.10409	2.32382	2.35408	2.43918	2.26064	2.34305	2.62052	2.85676	2.86227	2.8815	3.05457	3.12054	3.2551	3.33476	3.56548	3.74403	3.58747	3.65617	4.16987	4.23302	7.08446	2.7771	2.62048	2.5491
	637.243	2.41032	2.36902	2.3828	2.33605	2.28927	2.43234	2.47633	2.40203	2.44605	2.76524	2.68545	2.95789	3.03219	3.09824	3.12852	3.34865	3.4312	3.72288	3.63204	3.79442	4.24567	4.11357	6.92855	2.69104	2.82031	2.41032
	638.519	2.36863	2.38785	2.31655	2.40155	2.45373	2.42077	2.42352	2.34941	2.47567	2.75284	2.76389	2.95596	3.02736	3.05208	3.18106	3.44459	3.42537	3.60371	3.59279	3.69156	4.24332	4.23781	6.92227	2.85722	2.76114	2.43172
	639.794	2.29477	2.42947	2.50364	2.38547	2.58061	2.45147	2.47892	2.63562	2.54486	2.81697	2.85822	2.78949	2.99836	3.24027	3.21272	3.33915	3.64151	3.67996	3.74044	3.91632	4.17468	4.12244	6.73622	2.8417	2.65213	2.39098
	641.07	2.28118	2.55008	2.34772	2.31722	2.36438	2.3865	2.36716	2.46142	2.60552	2.90488	2.99638	2.90491	2.94369	3.09339	3.20149	3.30131	3.76424	3.74758	3.59517	3.81968	4.19392	4.20224	6.72747	2.81347	2.74968	2.31447
	642.345	2.36825	2.43119	2.40933	2.17135	2.39831	2.44488	2.44484	2.46399	2.56241	2.78676	2.80859	3.0329	2.91256	3.16419	3.25438	3.30091	3.60995	3.5416	3.73298	3.9025	4.28271	4.22259	6.66204	2.72657	2.81679	2.46942
	643.621	2.43175	2.50294	2.37694	2.34412	2.37975	2.42628	2.42628	2.5496	2.80426	2.911	2.81787	3.03428	3.07531	3.09999	3.15198	3.34643	3.49433	3.57923	3.66689	3.74084	4.15432	4.11326	6.67938	2.77684	2.8042	2.43175
	644.896	2.48344	2.33091	2.26831	2.48344	2.527	2.31738	2.5134	2.52977	2.5243	2.8538	2.8375	2.75303	2.83746	3.01989	3.28672	3.51825	3.36305	3.79601	3.57818	3.76057	4.15006	4.02203	6.59827	2.85653	2.66314	2.43987
	646.172	2.31436	2.30904	2.44656	2.42768	2.60036	2.42768	2.34137	2.3549	2.57339	2.8944	2.7541	3.04007	2.77566	3.15878	3.2505	3.33137	3.79805	3.79541	3.46625	3.85207	4.06518	4.11642	6.8545	2.74869	2.7676	2.48434
	647.447	2.4656	2.45751	2.46567	2.42757	2.57708	2.58799	2.51182	2.6043	2.76199	2.84086	2.85982	3.08008	2.92238	3.16979	3.3574	3.33837	3.63736	3.88204	3.63469	3.94187	4.14029	4.25453	6.76921	2.80548	2.82997	2.61248
	648.723	2.40981	2.47949	2.426	2.43937	2.52502	2.46078	2.29208	2.5652	2.63216	2.76596	2.8437	2.93738	2.90257	3.04721	3.44885	3.26943	3.63898	3.63898	3.73269	3.92548	4.03525	4.1263	6.5524	2.78208	2.88385	2.46877
	649.998	2.48738	2.60593	2.51433	2.32033	2.61402	2.57631	2.41731	2.517	2.69213	3.00752	3.04523	2.95359	2.84582	3.18532	3.53845	3.40904	3.68122	3.8106	3.71097	3.79447	4.42241	4.03429	6.65925	2.74342	2.72182	2.56823
	651.274	2.40453	2.48433	2.44972	2.65986	2.71576	2.60135	2.61733	2.48961	2.71039	3.05619	3.02959	3.22644	2.95777	3.29827	3.35414	3.61217	3.59087	3.76643	3.88612	3.86222	3.97656	4.21864	6.62593	2.8275	2.87533	2.64123
	652.549	2.63839	2.49209	2.49212	2.63573	2.62514	2.66236	2.55863	2.63312	2.7501	2.88309	2.99479	3.03467	3.04535	3.21819	3.34057	3.52148	3.73688	3.69703	3.77676	3.83262	3.93908	4.21568	6.801	2.92564	2.84848	2.72347
	653.825	2.48545	2.63464	2.56535	2.62133	2.63731	2.64263	2.7145	2.7172	2.7039	3.11685	3.02894	3.11685	3.15677	3.29796	3.31133	3.42585	3.69761	3.79883	3.83884	3.79354	4.42484	4.11588	6.6627	3.05555	2.79716	2.64797
	655.1	2.49591	2.39499	2.47202	2.59416	2.60206	2.69238	2.61802	2.58084	2.75878	2.9393	3.10135	3.09865	3.03758	3.21816	3.38805	3.48633	3.72002	4.03597	4.0519	3.73331	4.11826	4.105	6.71525	2.59676	2.68975	2.75345
	656.376	2.50389	2.57122	2.49852	2.56312	2.60085	2.52818	2.59812	2.75163	2.90237	2.96703	2.95622	3.08011	3.01284	3.24166	3.44629	3.54325	3.76132	3.79365	3.72098	3.6375	4.24058	4.26213	6.99504	3.01551	2.86737	2.55778
	657.651	2.78228	2.8331	2.87855	2.85982	3.11934	2.99097	2.92941	2.91598	3.03911	3.10867	3.09527	3.24512	3.24241	3.45912	3.5421	3.66782	3.97279	4.03436	3.85238	4.19216	4.41956	4.47041	7.00132	3.08456	2.999	2.95083
	658.927	2.77519	2.84534	2.48963	2.77522	2.70787	2.79409	2.72133	2.6432	2.81836	3.15513	3.06087	3.22522	3.25487	3.18482	3.3303	3.50816	3.77759	3.8611	3.81532	3.94734	4.05249	4.09827	6.61494	2.96117	3.06084	2.63782
	660.202	2.53682	2.64694	2.83753	2.84558	2.64161	2.82146	2.66304	2.81068	2.80529	3.13557	3.06844	3.19725	3.26438	3.30999	3.47916	3.65095	3.68591	4.02145	3.64829	4.0295	4.20133	4.20399	6.40005	2.87512	2.88048	2.67645
	661.478	2.60748	2.70682	2.70952	2.8599	2.82762	2.91627	2.69334	2.73095	2.86529	2.95387	2.97268	3.24928	3.32446	3.45604	3.58502	3.57154	3.84818	4.06565	3.94213	4.13813	4.28588	4.34768	6.52292	2.94852	2.8975	2.65847
	662.753	2.72286	2.85889	2.81087	2.68019	2.84818	2.86418	2.71225	2.74153	3.06425	3.02958	3.13623	3.48027	3.34427	3.24024	3.48562	3.5816	3.85369	4.12839	3.87233	3.83766	4.25106	4.17641	6.28062	3.16829	2.89891	2.5282
	664.029	2.60627	2.56395	2.67503	2.69616	2.80717	2.87321	2.67762	2.66969	2.95523	3.1085	2.9816	3.11646	3.10054	3.37287	3.35964	3.62923	3.82488	3.78256	3.71918	4.05752	4.33506	4.32186	6.61629	3.05039	2.84946	2.55341
	665.304	2.66506	2.71426	2.51742	2.621	2.65986	2.79717	2.6987	2.93441	2.93441	3.14165	3.04835	3.13902	3.13125	3.37733	3.47313	3.58714	3.54824	3.74511	3.85131	3.85908	4.15442	3.98596	6.30672	2.92664	2.83343	2.58996
	666.58	2.85223	2.77653	2.66693	2.78177	2.79221	2.8	2.83655	2.96179	2.83913	3.30108	3.10013	3.32197	3.3481	3.50724	3.46287	3.65596	3.73949	4.05262	3.82302	3.85171	4.26143	4.39715	6.31261	2.8705	2.94358	2.85482
	667.855	2.78164	2.9154	2.89705	3.08844	2.78951	2.99406	2.84724	3.00715	3.15924	3.32968	3.03074	3.19858	3.28244	3.41617	3.65214	3.70984	3.80946	3.95888	3.95368	3.91693	4.24206	4.40727	6.47325	2.90228	2.98617	2.71878
	669.131	2.69462	2.86342	2.66826	2.84489	2.8792	3.08482	2.82643	3.04528	3.11383	3.23253	3.0611	3.32742	3.2325	3.59371	3.62273	3.59901	3.86798	4.04726	3.83893	3.9761	4.28193	4.63	6.64445	3.05061	2.92406	2.83437
	670.406	2.77708	2.9226	2.77704	3.00719	3.17645	3.04154	3.0125	3.01778	3.00191	3.20817	3.11296	3.27169	3.30604	3.68692	3.64464	3.73717	4.00695	3.9858	3.75834	4.08364	4.39311	4.32434	6.55138	3.20296	3.15793	2.71887
	671.682	2.76568	2.75782	2.89208	2.90261	2.96842	3.16839	3.12626	3.14204	3.04473	3.26576	3.30519	3.40524	3.4026	3.69994	3.70255	3.69208	3.94208	4.0736	3.92626	4.0658	4.39732	4.38154	6.25264	3.09205	2.86573	2.86573
	672.957	2.77429	2.97989	2.73262	3.03453	2.93303	3.15428	3.04495	3.06578	3.04759	3.13605	3.32343	3.36252	3.38587	3.46134	3.96888	3.80233	3.90119	3.95069	4.03912	3.85432	4.32545	4.2812	6.444	3.07362	3.16986	2.91739
	674.233	2.96237	2.97538	2.93365	3.03288	3.08499	3.05633	2.98317	3.10068	3.01716	3.11892	3.25473	3.39562	3.1894	3.513	3.71922	3.7689	3.94113	4.05601	4.02726	4.08726	4.3822	4.42405	6.35805	3.1085	3.11109	2.84222
	675.508	2.96649	3.01439	3.08086	3.05696	3.12613	3.16335	3.1261	3.23516	3.18195	3.30967	3.49859	3.58636	3.56506	3.74866	3.64488	3.71408	3.85242	4.1957	4.13975	4.16636	4.53361	4.49893	6.56359	3.21119	3.32032	2.96646
	676.784	2.92024	3.02789	2.98062	3.18527	3.13549	3.18007	3.22994	2.92294	3.09088	3.27715	3.24298	3.59723	3.31647	3.79668	3.52905	3.71273	4.14303	4.23752	3.80978	4.09582	4.39492	4.40539	6.00598	3.1669	3.17746	3.01999
	678.059	2.92047	2.96825	2.99746	3.07712	3.33467	3.19655	3.19128	3.24705	3.40366	3.40636	3.36122	3.42488	3.52845	3.68776	3.79133	3.85503	3.93998	4.20553	4.06214	4.14979	4.41794	4.54	6.26583	3.09304	3.27893	2.92574
	679.335	3.12109	2.93908	3.13692	2.96805	3.30843	3.443	3.11844	3.37176	3.19233	3.38762	3.36382	3.56969	3.40341	3.78597	3.79388	3.78594	3.96275	4.0604	4.02869	4.2741	4.49573	4.5828	6.28988	3.20286	3.30052	3.06041
	680.61	3.09964	3.13139	3.09432	3.31928	3.2849	3.5073	3.28753	3.41988	3.35375	3.49402	3.45961	3.52318	3.64756	3.75348	4.13195	3.88315	4.12398	4.44964	4.12136	4.21668	4.43904	4.64019	6.33963	3.22405	3.26637	3.12604
	681.886	3.36003	3.08792	3.24638	3.30187	3.38907	3.37585	3.47359	3.52112	3.4947	3.6189	3.39705	3.70342	3.66381	3.89095	4.06526	3.93324	4.09963	4.49058	4.39021	4.31888	4.41928	4.54606	6.26578	3.34943	3.37847	3.03777
	683.161	3.09523	3.3235	3.30758	3.30491	3.29695	3.42706	3.43235	3.47749	3.32084	3.5864	3.47752	3.7748	3.66332	3.71111	3.95267	3.92616	4.2792	4.54201	4.26857	4.49687	4.75435	4.78629	6.4082	3.35274	3.23323	3.17751
	684.437	3.14865	3.28716	3.3751	3.38035	3.5429	3.68141	3.42036	3.44703	3.44165	3.62549	3.5562	3.46829	3.59357	3.97178	4.02773	4.02773	4.19288	4.37666	4.17958	4.44862	4.46994	4.64576	6.22015	3.41769	3.45763	3.1566
	685.712	3.29816	3.22908	3.33268	3.41504	3.4389	3.52384	3.65139	3.48399	3.25034	3.7098	3.57169	3.70714	3.65402	3.87977	4.12931	3.99386	3.99123	4.5994	4.20108	4.32584	4.46392	4.53299	6.0945	3.42298	3.31145	3.11756
	686.988	3.11391	3.29432	3.39894	3.22112	3.46688	3.48262	3.32837	3.53751	3.38066	3.50615	3.54801	3.9349	3.6918	3.96108	4.01075	4.05261	4.23039	4.4605	4.23561	4.37156	4.70895	4.46834	6.09462	3.47738	3.34139	3.17408
	688.263	3.24736	3.31561	3.41275	3.40755	3.48885	3.5545	3.59913	3.61754	3.49148	3.79078	3.56237	3.81963	3.70941	3.90366	4.15048	3.94042	4.36575	4.48914	4.05858	4.36048	4.81472	4.73066	6.21133	3.47577	3.32352	3.23949
	689.539	3.32578	3.40817	3.38694	3.46664	3.88632	3.83319	3.5463	3.57553	3.70566	3.98461	3.75083	3.81989	3.95272	4.06428	4.17854	4.06964	4.24497	4.52655	4.40696	4.72311	4.848	4.9569	6.3542	3.75886	3.42141	3.25675
	690.814	3.56577	3.46025	3.37839	3.71623	3.87456	3.8429	3.69245	3.70831	3.608	3.84025	3.85618	3.91685	3.98554	4.13855	4.37352	4.1201	4.53447	4.79581	4.37872	4.6744	4.82747	4.98846	6.1974	3.66608	3.53941	3.34934
	692.09	3.44924	3.52386	3.62767	3.82749	3.91532	3.79815	3.64899	3.71554	3.79812	3.82211	3.87278	4.02457	3.96067	4.33622	4.21898	4.21103	4.49069	4.58126	4.50934	4.47469	4.87691	4.94619	6.23536	3.56113	3.50248	3.40659
	693.365	3.54487	3.63313	3.61706	3.81225	3.88173	4.12764	3.85506	4.03684	3.82289	4.11966	3.93791	4.21861	4.05549	4.248	4.47258	4.40841	4.41911	4.59821	4.80142	4.77203	4.95643	5.08739	6.24776	3.708	3.81756	3.43793
	694.641	3.78422	3.78957	3.63571	3.81606	3.93273	4.1953	3.77098	4.26155	3.99901	4.12905	3.85583	4.17673	4.07062	4.46313	4.52149	4.2351	4.51624	5.03333	4.69652	4.65942	5.12351	5.03862	6.25589	3.69411	3.82665	3.47922
	695.916	3.69764	3.45111	3.75266	3.87336	4.16711	4.24052	3.94677	3.79731	3.8314	4.14611	4.10682	4.2825	4.03334	4.37428	4.50538	4.28507	4.78076	5.05088	4.6575	4.88563	4.96954	5.17415	6.27037	3.76842	3.74226	3.43012
	697.192	3.71014	3.94483	3.60205	4.03976	4.3351	4.22965	3.99231	4.15838	3.94483	4.18743	4.21645	4.33251	4.22703	4.46695	4.52495	4.43535	4.75176	4.86257	4.87042	4.63576	5.31084	4.99171	6.18629	3.73916	3.82621	3.48336
	698.467	3.54803	3.80931	3.93471	4.04968	4.08105	4.15157	4.07318	4.24038	4.07053	4.26654	4.04184	4.38416	4.04971	4.32398	4.54611	4.39193	4.74206	4.99554	4.89883	4.79694	5.01118	5.15224	6.00408	3.77276	3.76751	3.62114
	699.743	3.88171	3.99326	3.97469	4.0358	4.32807	4.43968	4.30416	4.33337	4.01189	4.22709	4.15801	4.41578	4.55393	4.70805	4.41044	4.36257	4.81163	4.98162	4.61497	5.01089	5.28186	5.35893	6.21451	3.77273	3.74092	3.63194
	701.018	4.03774	4.06166	4.18397	4.31154	4.36738	4.42051	4.24243	4.55346	4.27169	4.56407	4.32485	4.49492	4.34873	4.65976	4.91495	4.47638	4.76612	5.13828	4.81929	5.0532	5.27116	5.28708	6.55772	3.99258	3.88091	3.77191
	702.294	3.96847	4.10499	4.01665	4.23876	4.38865	4.49829	4.19861	4.39127	4.06212	4.4314	4.33775	4.55184	4.11832	4.53579	4.85155	4.60811	5.00943	4.9452	4.96662	5.11385	5.42962	5.17802	6.2993	3.87482	3.89621	3.72493
	703.569	4.16705	4.15611	4.39308	4.27059	4.55923	4.64904	4.41215	4.80163	4.37674	4.49939	4.51022	4.49936	4.41488	4.75532	5.03039	4.75266	5.16121	5.24559	5.12847	5.26739	5.62967	5.55063	6.17981	4.12071	4.17248	3.97369
	704.845	4.10381	4.04945	4.1908	4.36745	4.72344	4.70171	4.39732	4.74799	4.25601	4.65554	4.42993	4.40275	4.28046	4.66096	5.00614	4.61476	4.98714	5.12573	5.0931	5.03601	5.58228	5.42197	6.2373	3.86735	3.94347	3.794
	706.12	4.39942	4.21021	4.64153	4.56356	4.58308	4.76674	4.77787	5.00888	4.42725	4.75001	4.49677	4.87253	4.78895	4.87526	4.94484	4.85298	5.35106	5.40954	5.32054	5.33723	5.61544	5.67944	6.34731	4.17952	4.08769	4.046
	707.396	4.16292	4.58932	4.19379	4.58929	5.17841	4.83339	4.69312	4.98492	4.19942	4.74082	4.46306	4.7801	4.79129	5.00724	5.09143	4.85585	5.18407	5.31311	5.25419	5.45338	5.37478	5.63008	6.31737	3.92171	4.29193	4.12368
	708.671	4.48956	4.59444	4.83254	5.0082	5.18114	5.18111	5.09611	5.20945	4.72194	5.26333	4.67937	5.13576	4.87223	5.34836	5.55246	5.33702	5.54112	5.72246	5.60346	5.53543	5.97197	5.94928	6.61821	4.5066	4.56606	4.27419
	709.947	4.41118	4.49178	4.43619	4.87261	5.04214	5.02268	4.68912	4.97546	4.66136	4.83926	4.703	5.11441	4.63353	4.8476	5.21172	5.04769	5.37574	5.81212	5.21729	5.44522	5.4869	5.67589	6.2041	4.05255	4.00814	4.16941
	711.222	4.47197	4.44383	4.71649	4.92729	5.22245	5.23092	4.78114	5.09034	4.44665	4.88232	4.89925	4.96669	4.59566	5.24774	5.28146	4.99476	5.39111	5.39118	5.39675	5.55976	5.65813	5.66938	6.27939	4.23303	4.16841	4.14591
	712.498	4.3485	4.76479	4.48915	4.93921	5.23175	5.17828	5.02074	4.93635	4.51163	4.81822	4.80132	4.98703	4.62414	4.93077	5.42304	4.80985	5.04043	5.73807	5.37236	5.26549	5.61423	5.7915	6.25003	4.32602	4.28099	4.16286
	713.773	4.50555	4.49979	4.90946	4.99879	5.50072	5.05645	5.28436	5.25262	4.82865	4.92673	5.05652	5.06803	4.91808	5.27285	5.76034	5.16898	5.44303	5.80077	5.50651	5.60453	5.7834	5.90164	6.35456	4.13062	4.24018	4.28925
	715.049	4.75358	4.86714	4.91371	5.39402	5.49012	5.58911	5.34161	5.57746	5.04181	5.42609	5.07095	5.38237	5.07092	5.36199	5.57453	5.36203	5.96459	5.92971	5.73171	5.84818	6.09846	6.17707	6.44199	4.25289	4.35771	4.52073
	716.324	4.77111	4.914	5.16189	5.31064	5.53817	5.96971	5.57894	5.67518	5.3252	5.42437	5.11523	5.38356	5.06568	5.6373	5.65765	5.35147	5.81521	5.81225	5.78894	5.99013	6.12728	6.10979	6.50053	4.52323	4.47364	4.34531
	717.6	4.92968	5.24536	5.10663	5.62583	5.74102	5.89738	5.42823	5.56397	5.1657	5.42826	5.35156	5.31318	5.26302	5.56982	5.81469	5.56101	5.86188	5.93573	5.79111	6.2071	6.28676	6.22776	6.32807	4.41925	4.72612	4.46056
	718.875	5.05309	5.08863	5.51787	5.88202	5.91156	6.17505	5.71328	5.92047	5.6007	5.75169	5.5445	5.62447	5.5179	5.91163	6.03892	5.44982	5.80503	6.26977	6.32014	6.31717	6.2905	6.54515	6.45333	4.35746	4.74524	4.8459
	720.151	5.12027	5.2622	5.48114	5.70892	5.85089	6.07273	5.86269	5.96918	5.24446	5.57868	5.43375	5.59353	5.40717	5.71779	6.04604	5.41014	5.83318	6.11418	6.00763	6.40409	6.39812	6.57263	6.54305	4.40442	4.82743	4.44287
	721.426	5.41883	5.62156	5.4188	5.68332	6.28866	6.42678	6.04474	6.31215	5.50991	5.77731	5.46584	5.66566	5.60397	6.10643	6.43854	5.49228	5.78026	6.24164	6.02712	6.18877	6.32099	6.60602	6.41207	4.4902	4.82224	4.62537
	722.702	5.20898	5.49346	5.59117	5.90225	6.30526	6.39713	6.43568	6.28749	5.73349	6.05635	5.79268	5.91414	5.76599	6.10676	6.66378	5.86377	6.24303	6.69939	6.34374	6.40605	6.43855	6.60451	6.57201	4.8682	4.85043	4.64297
	723.977	5.51141	5.8776	5.73059	6.09377	6.49604	6.54406	6.39095	6.53808	5.8686	6.0277	5.77259	6.07878	5.73952	6.09983	6.54711	6.18383	6.29193	6.65819	6.54112	6.34895	6.90732	6.88329	6.50504	5.01614	4.86898	4.65289
	725.253	5.50461	5.71761	5.81661	6.17061	6.70153	6.62354	6.47655	6.60558	5.75062	6.13459	5.84059	6.22158	5.80155	6.46451	6.65354	6.13456	6.37157	6.72852	6.43157	6.59053	6.83654	6.42555	6.64755	4.97366	4.74266	4.82362
	726.528	5.68509	6.03422	6.14041	6.40754	6.57748	6.70198	6.62912	6.61697	5.92785	6.22842	5.98562	6.18291	5.75494	6.365	6.78691	6.18291	6.30128	6.71108	6.49552	6.8507	6.79605	7.08443	6.69585	4.86252	4.74415	4.74723
	727.804	5.57688	5.71382	6.21308	6.55406	6.7154	6.9041	6.64539	6.80971	6.03348	6.3258	5.75335	6.10648	5.87822	6.30743	6.69405	6.38046	6.9528	6.97109	6.9041	6.73966	7.12029	6.95887	6.68191	4.91016	5.24194	4.91929
	729.079	6.15161	6.23177	6.16085	6.69096	7.04232	7.37826	6.89131	6.98989	6.22562	6.56149	6.37045	6.35502	6.35506	6.64169	6.93447	6.42285	7.03301	7.00535	7.02377	6.72796	7.3382	7.31964	6.70635	5.04209	5.07906	5.19001
	730.355	5.98377	6.31986	6.50344	6.62479	7.20979	7.30311	6.79284	7.45249	6.42559	6.82708	6.41317	6.87058	6.46608	6.82708	7.33117	6.60301	7.09156	6.99512	7.62362	7.06353	7.42442	7.4462	6.97947	5.33029	5.30226	5.11555
	731.63	5.8581	6.1527	6.55898	6.98382	7.4273	7.54517	7.1327	7.36531	6.76366	6.87526	6.60548	6.67684	6.46283	7.03344	7.13892	6.49384	6.99931	7.41496	7.28465	7.28773	7.46454	7.37458	7.03347	4.86254	5.3836	5.24718
	732.906	6.10648	6.59222	6.59214	6.94789	7.56971	7.77081	7.3563	7.71511	6.57673	6.81801	6.47771	6.92005	6.69426	6.9541	7.22941	6.86132	6.91388	7.35626	7.05308	7.39651	7.40575	7.54809	6.63236	5.34543	5.37644	5.20321
	734.181	6.52686	6.73422	6.71853	7.31873	7.59844	7.86235	7.4727	7.83412	6.80965	7.19299	6.97936	7.00767	6.59913	7.25903	7.38474	6.62737	7.50413	7.59841	7.21822	7.37216	7.68957	7.54813	7.11125	5.26669	5.42062	5.52121
	735.457	6.60453	6.92421	7.3485	7.51952	8.2002	8.29209	7.50999	7.51002	6.62666	7.49421	7.24084	7.47836	6.78818	7.49421	7.69364	7.19972	7.31687	7.66516	7.62722	7.49735	7.88362	8.14959	7.01292	5.55959	5.57862	5.57227
	736.732	6.63639	7.18555	7.49167	7.73463	7.96809	8.30264	7.96821	7.87987	6.98983	7.41909	7.30861	7.43794	6.81315	7.92711	7.68411	7.07511	7.70624	7.7378	7.88296	8.05018	7.84503	7.83247	6.77209	5.51605	5.8506	5.99897
	738.008	6.56306	7.06553	7.30576	7.83975	8.30737	8.34528	7.81132	8.3358	7.25196	7.38783	7.32146	7.50159	7.10656	7.63743	8.04827	7.14772	7.55852	7.86187	8.05461	7.93455	8.27577	8.08938	7.04344	5.63718	5.78257	5.65299
	739.283	6.96406	7.31186	7.44264	8.14133	8.24977	8.47301	8.25614	8.69641	7.45224	8.03602	7.25758	7.98178	7.23209	8.13497	7.95628	7.39156	7.8605	8.15403	8.13805	7.8956	8.1541	8.58789	6.94492	5.50297	6.10916	5.62742
	740.559	6.76273	7.52615	7.694	8.26414	8.55873	8.19132	8.18815	8.8121	7.76371	7.96959	7.37719	7.75413	7.3233	8.16911	8.11526	7.40891	7.95373	8.17547	8.14701	8.23882	8.11529	8.28003	6.94957	5.6984	5.84411	5.82511
	741.834	7.19759	7.7065	7.85595	8.13587	8.63201	9.09007	8.36809	8.57793	7.58881	8.13268	7.85918	8.18033	7.56016	7.94818	8.65112	7.75423	8.11679	8.67027	8.13902	8.29809	8.2631	8.20271	6.99083	5.82675	6.08432	6.09074
	743.11	7.19455	7.54176	7.91173	8.35312	8.80091	8.81712	8.72635	9.1936	7.94422	8.47964	7.62295	8.17787	8.00269	8.47642	8.61592	7.90847	8.22975	8.76202	8.65811	8.77497	8.56405	8.59968	6.95447	5.68547	6.20805	6.04249
	744.385	7.59046	7.80518	8.25715	8.54985	8.95636	9.56776	8.75474	9.26865	8.16937	8.62473	7.94494	8.42633	7.72059	8.48154	8.95971	7.93845	8.56936	8.94988	8.8459	8.70598	9.16782	8.77429	7.24903	6.07495	6.34166	6.15947
	745.661	7.62481	7.73851	7.94331	8.75586	9.3571	9.16205	8.87605	9.1556	8.23905	8.79485	8.24557	8.31054	7.96284	8.67137	9.21734	8.04722	8.81434	9.11665	8.93783	8.62908	8.87935	8.82409	7.12749	5.94121	6.28569	6.23373
	746.936	7.90932	7.78872	8.26476	8.64942	9.02438	9.30153	9.31782	9.23306	8.32335	8.78638	8.14413	8.76352	8.35603	8.94944	9.20041	8.35603	8.83531	9.0961	9.16458	8.71463	9.20368	9.36998	7.12687	6.22375	6.22055	6.45197
	748.212	7.98806	8.17641	8.43422	9.1547	9.51498	9.4918	9.42902	9.44556	8.22597	8.86056	8.36488	8.72504	8.41436	8.95972	9.49508	8.46723	9.07865	9.42234	8.96963	9.53149	9.80904	9.56781	7.35019	6.22978	6.57348	6.32889
	749.487	8.16239	8.40574	9.14942	9.52793	9.91661	10.1532	9.50766	9.93688	9.02093	9.28454	8.64912	9.34205	8.60858	9.45358	9.66987	8.9297	9.48399	9.6496	9.48734	9.6496	9.83213	9.74091	7.2972	6.33387	6.81047	6.6279
	750.763	8.31718	8.58662	9.0149	9.17035	10.2169	10.6106	9.72297	10.3585	9.15649	9.68504	8.95271	9.48122	8.81801	9.49501	9.90946	9.06673	9.56756	10.0304	9.4674	9.45357	9.81966	9.72644	7.19115	6.61778	6.70073	6.67308
	752.038	8.32403	9.06444	8.77377	9.64567	10.2165	10.5383	9.80134	10.1404	9.234	9.72177	9.07829	9.38963	9.00211	9.48652	9.78402	9.30316	9.96387	9.90861	10.2373	10.0193	10.0885	9.97086	7.46255	6.67369	6.66332	6.83284
	753.314	8.16673	8.75256	9.49632	9.53149	10.4225	10.4435	9.91739	10.412	9.23323	9.79102	9.17362	9.69633	9.46832	9.7735	10.1524	9.47184	9.76998	10.2927	10.6155	10.1137	10.3313	10.2892	7.48977	6.72141	6.94246	7.13887
	754.589	8.32004	8.91945	9.24572	9.75284	10.4727	10.487	9.94792	10.7033	9.5011	9.99042	9.87339	9.73157	9.32017	9.99758	10.3699	9.30242	10.072	10.3594	10.2564	10.2777	10.5438	10.2848	7.80932	6.90496	6.905	7.10352
	755.865	8.41741	8.83863	9.03857	9.98806	10.2986	10.5664	10.3879	10.6735	9.42047	10.5878	9.19915	9.94878	9.34199	9.98098	10.7235	9.74896	10.2843	10.5914	10.9341	10.5949	10.4237	10.6556	7.55707	7.06441	7.33575	7.00022
	757.14	8.48297	8.73194	9.06747	9.70986	10.3918	10.4928	10.3269	10.612	9.50056	10.298	9.84329	9.75315	9.52212	10.1103	10.5109	9.47525	10.3341	10.9907	10.583	10.3702	10.8609	10.7562	7.85157	6.90615	6.93503	7.17318
	758.416	8.89016	9.22165	9.6259	9.91367	10.2523	10.6566	10.4527	10.897	9.66964	10.1141	9.77164	10.347	9.59314	10.449	10.8533	9.78613	10.8278	10.5292	10.8387	10.7186	10.704	10.9116	7.94328	7.0327	7.193	7.18204
	759.691	8.46558	8.99711	9.42176	10.2561	10.4629	10.5626	10.2081	10.6475	9.68757	10.8284	9.89806	10.6586	9.73926	10.9724	11.5298	9.84632	10.7325	11.0684	11.0647	10.8247	11.3084	11.1311	7.64967	7.22135	7.04782	7.47605
	760.967	8.4417	9.40673	9.72969	9.87404	10.8618	11.029	10.9189	11.4013	10.1589	10.8733	10.3717	10.801	9.71439	10.7061	11.5533	10.4667	10.9835	11.5267	11.352	11.8155	11.4697	11.5191	8.1112	7.27531	7.3513	7.44635
	762.242	8.864	9.38369	9.67239	10.2843	11.0772	10.8732	10.6692	10.6037	10.2151	11.1927	10.6037	10.9579	10.0842	10.9309	11.6622	10.8887	11.4736	11.7892	11.1273	11.6084	11.2735	11.743	8.44838	7.6593	7.83248	7.6747
	763.518	9.03582	9.25296	9.61231	10.3465	11.211	11.0768	10.2912	11.1163	10.4413	11.2702	10.6622	11.1044	10.3978	11.4873	11.9097	10.6465	11.6887	12.5453	11.3374	11.3769	11.9413	11.8466	8.19893	7.65814	7.8792	7.99372
	764.793	8.7421	9.68761	9.41121	9.9561	10.9578	11.05	10.3367	11.4025	10.6853	11.2864	10.7134	11.2863	10.3287	11.9352	12.1236	11.1861	11.4906	12.1637	11.8833	11.9714	12.0755	12.0876	8.15714	8.057	8.1492	7.98486
	766.069	9.00989	9.79734	9.53079	10.5479	10.5766	11.4008	10.8718	11.0769	10.2731	11.9054	11.122	11.7248	11.0153	11.5526	12.6844	11.3968	11.8684	12.623	12.3072	12.34	12.6025	12.6845	8.38246	7.96421	7.82878	8.3292
	767.344	8.84054	9.4048	9.0273	10.4073	10.6874	11.3084	10.3789	10.9066	10.7321	11.5114	10.8741	11.4343	11.0081	11.6941	12.3922	10.9837	11.9782	12.3192	12.5181	12.2624	12.5546	12.6683	8.21945	7.80955	8.0855	8.51984
	768.62	8.87655	9.13325	9.5162	9.91127	10.8402	10.9421	10.8117	10.8891	10.8483	11.4838	10.6894	11.7446	10.7383	11.9564	12.6368	11.5734	12.0419	12.5268	12.7467	12.7303	12.0338	12.7753	8.49768	8.15961	8.54665	8.79512
	769.895	8.51055	8.91674	8.91267	9.50772	10.6648	10.8577	9.91803	10.591	10.4474	11.3748	11.0137	11.3583	10.6936	12.2159	12.5524	11.4199	12.1093	13.1557	12.7863	12.7165	12.2776	12.6715	8.49408	8.23963	8.38323	8.48991
	771.171	8.49671	9.1859	9.45485	9.82884	10.5601	11.0054	10.5432	10.7365	10.85	11.8543	10.85	11.8585	11.2492	12.5981	12.8293	12.0729	12.367	12.9007	13.241	13.1024	13.7957	13.3461	8.92532	8.47572	8.76561	8.79087
	772.446	8.06872	8.75276	9.04123	9.84072	10.599	10.599	9.90665	10.6237	10.5371	11.1305	10.7597	11.2089	10.6442	11.9259	12.7706	11.9177	12.7089	13.4218	13.1786	12.7995	13.1787	13.1869	8.50136	8.22943	8.48486	8.55089
	773.722	8.35374	9.03443	9.3177	9.93918	10.4719	10.6325	9.96454	10.5732	10.2351	11.8966	11.051	12.1502	10.9961	12.091	13.2368	12.0953	13.0973	13.4777	13.241	13.6976	13.5877	13.8075	9.03443	8.46795	8.52285	8.76384
	774.997	8.29556	8.74559	8.97912	9.11501	10.4991	10.4821	10.1042	10.5755	10.5161	11.7982	11.0171	11.7346	10.7453	12.4945	12.626	11.9256	13.4624	13.836	13.1228	13.9804	13.7129	13.6619	9.0895	8.59286	8.75847	9.23386
	776.273	8.34674	8.80419	8.81684	9.40554	9.98148	10.3034	9.62578	10.2567	10.4812	11.7474	11.0317	11.4849	10.7437	12.1921	13.1958	12.4801	13.2635	14.0427	13.687	13.6489	13.7591	14.0766	8.93969	8.53734	9.25729	9.18959
	777.548	8.25494	8.54039	9.17604	9.03344	9.99339	9.95882	9.55661	10.1576	10.322	11.4809	11.1221	12.4841	11.3685	12.6788	13.4788	12.6441	13.6085	14.2313	13.6906	14.4128	13.8247	14.3393	9.15878	9.07663	9.40088	9.58693
	778.824	8.0341	8.47123	8.75703	9.11633	9.84345	9.53189	9.1336	9.74399	10.0773	10.956	11.1249	11.8218	10.9733	12.826	13.1205	12.5967	13.5793	13.7784	13.8347	14.2763	14.2027	13.8564	9.53613	9.11633	9.46259	9.66171
	780.099	7.96569	8.40282	8.30029	9.23237	9.9416	9.91932	9.81221	9.81669	10.5616	11.5696	11.3734	11.9085	11.3912	12.7113	13.8443	13.0147	14.1207	14.6738	14.0227	14.4107	14.7274	14.5669	9.68735	9.40647	9.92822	10.285
	781.375	7.69969	8.72659	8.69519	8.98227	9.2155	9.6235	9.39932	9.91502	10.3142	11.2244	10.9689	11.7715	11.4397	12.7178	13.4623	13.3367	14.2783	14.7134	14.5161	14.3188	14.7717	14.8703	10.045	9.75364	10.2154	10.3365
	782.65	7.67682	8.43574	8.2177	8.91764	9.36305	9.76301	9.10847	9.59032	10.2222	11.2811	11.063	11.8175	11.0766	12.8947	13.6355	13.5265	14.1856	14.9128	14.8401	15.0947	14.5901	14.7764	9.85848	9.89025	10.0176	10.563
	783.926	7.69033	8.31744	8.13438	8.84839	9.32455	9.18262	8.75235	9.2879	9.38865	11.1969	10.8261	11.6088	11.1739	13.1056	13.2201	13.1148	13.8748	14.3417	15.0879	15.0375	14.9413	14.6758	9.79146	9.62218	10.1623	10.8444
	785.201	7.21297	7.97155	7.87615	8.60749	8.87553	9.15252	8.80736	9.03448	9.76127	11.3646	11.0603	11.8326	11.2738	12.4592	13.5086	13.4269	14.5579	15.1167	14.6442	15.212	15.5208	15.0984	10.3698	10.647	10.3108	10.7106
	786.477	7.33715	7.67764	8.01802	8.33542	8.81837	8.84146	9.13583	8.91505	9.90865	11.2703	10.4975	11.712	10.9024	12.1536	13.4831	13.6993	14.0903	15.0288	15.2173	14.8586	15.6084	15.36	10.5803	10.4792	10.7137	11.1829
	787.752	7.24801	7.65174	7.4748	7.94654	8.62243	8.84012	8.34123	8.93539	9.69284	10.5774	10.6045	11.548	10.8722	11.9426	13.3442	12.8225	14.2106	15.0224	14.968	14.9408	15.3717	15.2809	9.99214	10.5274	10.7588	10.9129
	789.028	6.35914	7.16686	7.83991	8.03025	8.37842	8.50836	7.95599	8.09525	9.41823	10.5413	10.2027	11.3771	10.9685	12.2125	12.9088	13.0157	14.0044	15.3086	14.8027	15.8286	15.1555	15.1509	10.6297	10.5462	10.9035	10.8293
	790.303	6.85224	7.84594	7.62458	8.22277	8.35933	8.42983	7.98256	8.36867	9.28235	10.5303	9.75799	10.9307	10.8507	11.7219	12.9134	12.7204	14.0532	15.433	14.6136	15.1363	15.3389	15.433	10.4597	10.9824	10.7988	11.4017
	791.579	6.69837	6.87342	6.78818	7.67289	8.1649	8.09866	7.75338	7.66346	8.86507	10.5066	9.86797	10.4308	10.1896	11.6041	12.7772	13.2363	14.1681	14.5417	14.504	15.1142	15.2278	15.5968	10.6343	11.0364	10.9324	11.6277
	792.854	7.08373	7.03917	7.35038	7.85436	7.93339	8.0568	7.9037	8.58043	9.21774	10.517	10.26	10.7639	10.8529	12.2459	12.7596	13.3228	13.9649	15.1456	15.2246	15.1555	15.9162	15.9261	10.8134	11.6532	11.6136	12.1965
	794.13	6.93858	6.8485	7.0237	7.49432	8.0851	7.37421	7.87486	7.67448	9.04632	9.85238	9.57197	10.7034	10.5582	11.7948	12.4406	13.0563	13.8424	14.8186	15.084	15.87	16.0051	15.7849	11.1239	11.3592	11.8849	12.781
	795.405	6.6731	6.60104	7.27451	7.52119	7.4957	7.64988	7.08428	7.51603	8.70381	9.79889	9.28993	10.5547	10.4672	11.8811	12.2615	12.9093	14.3334	15.0171	14.935	15.4028	15.4285	16.1687	11.1305	11.8503	12.0611	13.0841
	796.681	6.23303	6.53173	6.82016	7.11367	7.7481	7.86861	7.38626	7.50683	8.48205	9.50963	9.65632	10.3325	10.1491	11.5122	12.1254	12.9747	13.9131	14.862	14.6943	14.9092	15.7743	16.1988	11.6066	11.6537	12.2984	13.132
	797.956	5.94709	6.55455	6.65495	7.02462	6.7869	7.47892	6.882	7.43128	8.31337	9.24298	8.89975	10.125	9.9983	11.1762	12.0477	12.9034	13.2625	14.8312	14.6305	14.9685	15.8823	15.2009	11.5089	11.9632	11.9632	12.9087
	799.232	5.98161	6.56697	6.34875	6.61485	7.01403	7.22684	7.33322	7.34924	8.10494	9.13208	8.99906	9.74414	10.3243	10.899	11.4312	12.7351	13.6343	14.486	14.7679	14.4009	15.7844	15.4598	11.8143	12.3147	13.0117	13.4535
	800.507	5.92426	6.41322	6.28568	6.39716	7.22086	7.53955	6.71604	7.25787	8.18264	9.00089	8.46413	9.8086	9.73407	10.5364	11.5354	12.1944	12.8746	14.2082	14.4206	14.4259	14.9679	14.9148	11.5408	12.2952	13.0391	13.5014
	801.783	5.65999	6.08183	6.23131	6.7385	6.88282	6.84543	6.47699	7.04301	7.49158	8.67166	8.49532	10.1242	9.18951	10.8984	11.1067	12.4362	13.093	14.6309	14.1503	14.492	15.2824	15.1595	12.0571	12.8153	13.3761	14.0222
	803.058	5.31151	5.95743	6.17633	6.57133	6.75815	6.87557	6.65144	7.0946	7.90604	8.66938	8.50922	9.12848	8.53065	10.2389	11.3333	11.9045	12.7054	14.2534	14.2268	14.5631	14.8994	15.2197	12.5345	13.2552	13.095	14.1094
	804.334	5.43972	5.94879	5.92202	6.19	6.8491	6.15786	6.18456	6.4097	7.3905	8.83222	8.03903	9.18063	8.91796	9.68444	10.6009	11.93	13.1145	13.3771	13.5861	14.1542	15.2155	14.583	12.7018	14.2454	13.1251	13.897
	805.609	5.41183	5.58474	5.73573	6.10797	6.31847	6.30235	6.20506	6.4318	7.34921	8.02904	7.92105	8.71963	8.57948	9.49662	10.6191	11.0617	12.9447	13.2577	13.1228	13.9592	14.5742	14.256	12.6372	13.3873	13.97	14.5743
	806.885	5.12425	5.93795	5.72769	6.08326	6.15877	6.04559	6.05635	6.50359	7.17198	7.69449	7.77529	8.55132	8.33584	9.46204	10.5181	11.1917	11.8599	13.2878	12.9915	14.1285	14.5703	14.1985	12.9644	13.7242	14.2469	14.3493
	808.16	5.64758	5.61985	6.03443	6.42688	6.0786	6.58693	6.37703	6.57604	6.8301	8.21176	8.0902	8.93566	8.74221	9.49385	10.4222	11.3562	12.5167	13.2959	12.9754	14.3017	15.031	14.4123	13.0969	14.0474	14.5614	15.5893
	809.436	5.34721	5.20252	5.62034	6.12714	5.85973	6.23862	5.99344	6.46137	6.57831	7.77041	7.7147	8.33304	8.21052	9.11291	9.62537	11.3856	11.8924	12.9008	13.2072	13.6806	13.9924	13.6528	13.6472	14.6667	14.6108	15.4019
	810.711	5.18497	5.43018	5.72692	5.91509	6.08057	5.75548	5.99497	6.28012	7.01039	7.58083	7.8146	8.07712	8.71027	9.1609	10.5129	11.0433	11.5396	12.5436	12.9371	13.2395	14.038	14.0552	13.5475	14.6883	15.1905	15.7152
	811.987	4.94948	5.50777	5.28074	5.98475	5.81589	6.09517	5.58331	6.25215	7.07235	7.19438	7.9389	8.09595	8.27635	8.73568	9.78854	10.8587	11.167	12.7548	12.1499	13.2957	13.7843	14.046	13.3829	14.6858	14.9418	16.7565
	813.262	4.70472	5.42184	5.34599	5.72506	5.75996	5.68417	5.56179	6.0108	6.88514	7.15924	7.14168	8.30196	7.91704	8.83254	9.49122	10.4533	10.8148	12.6046	11.9401	12.9603	13.1528	13.5724	13.7532	14.8377	15.4031	16.4292
	814.538	5.01752	5.5644	5.11969	5.46223	5.99103	5.69651	5.49232	5.91305	6.59212	7.07883	7.33716	7.46345	7.75775	8.58099	9.30823	10.1856	11.027	12.2348	12.3188	12.6794	12.8959	12.8598	14.0497	15.4497	15.8825	16.7658
	815.813	4.98617	5.43828	5.31761	5.7399	5.7399	5.77599	5.40212	6.12566	6.53563	7.247	6.93349	8.03106	7.83195	8.31439	8.89919	9.97846	10.8768	11.3593	11.3593	12.3058	13.2947	13.0232	14.2051	14.977	16.1949	16.6833
	817.089	4.77008	5.23957	5.17076	4.92662	5.53382	5.73413	5.38363	5.63405	6.24746	7.03005	6.94867	7.40568	7.56216	8.38858	8.55127	9.91615	10.9366	11.262	11.9821	12.1823	12.9524	12.9023	14.649	15.8258	16.7962	17.4223
	818.364	4.85863	4.78291	5.24259	5.0097	5.4502	5.42494	5.5069	5.55089	6.33129	6.70893	6.69013	7.42646	7.49564	7.87959	8.57833	9.76163	10.5671	11.3854	11.3978	11.4609	12.512	13.0219	14.5512	16.1309	16.5527	17.7988
	819.64	4.94577	5.03483	5.06023	4.92653	5.36589	5.65846	4.7739	5.75399	6.06603	6.81081	6.81081	7.44737	6.97638	7.8865	9.00044	9.63708	10.1145	11.2921	11.0247	11.8331	12.2724	12.4252	14.252	17.352	17.1547	17.3265
	820.915	5.00031	4.91088	4.94277	5.28766	5.25577	5.60058	5.03869	5.45378	5.99019	6.27762	6.58406	7.29307	7.09506	7.28017	8.09768	9.31121	10.1414	10.697	10.7417	11.9423	11.8466	12.2043	14.9952	16.8152	16.9303	17.9457
	822.191	4.52733	4.92304	5.03984	5.20189	5.44191	5.33178	5.32535	5.69502	6.16839	6.73283	6.44747	7.31663	6.75228	7.58254	8.10807	9.3211	9.62591	10.6053	11.1827	10.8973	11.7081	10.9037	15.2499	17.3321	16.6768	18.4219
	823.466	4.59007	5.19822	5.03097	5.39189	5.71265	5.40522	4.82373	6.0533	6.47425	6.68811	6.27379	7.36972	7.10899	7.5166	8.2315	9.12034	9.69504	10.8241	11.2117	11.2852	11.6795	11.4456	15.4546	16.8379	17.8066	18.5817
	824.742	4.36149	4.44872	4.60979	4.91165	5.18015	5.22721	4.90499	5.26065	6.04572	6.06592	6.05253	6.71686	6.77739	7.46849	7.69659	8.97834	9.75683	10.0453	10.3472	10.7835	10.9512	11.4074	15.4405	17.8563	17.2859	18.8294
	826.017	4.51423	5.19313	4.37853	4.8673	4.88774	5.03707	5.00324	5.17293	5.587	6.23848	5.85158	6.6867	6.58491	7.50146	7.83393	8.49247	9.31388	9.23245	9.44293	10.2441	11.0044	11.3915	15.5733	17.2366	17.2773	19.0357
	827.293	4.48119	4.44712	4.73351	4.80856	5.19747	5.00636	4.67214	5.01328	5.77715	6.11137	6.15237	6.5548	6.04316	7.40057	7.17548	8.38294	8.92188	9.29008	9.98582	9.81541	11.0431	10.2587	15.245	17.5096	17.8302	18.7101
	828.568	4.62014	4.61324	4.76816	4.68359	5.00749	5.37372	5.30337	4.6203	5.54287	6.16265	5.39493	6.29645	6.11334	7.19108	7.21228	8.31796	8.84635	9.769	9.20543	9.4026	10.2269	10.3818	15.5798	17.7914	18.1295	18.2987
	829.844	4.63986	4.47542	4.96865	4.80438	5.26199	5.31188	5.15462	5.02597	5.63367	5.84099	5.98399	6.3344	6.16278	6.69907	7.3283	8.35782	8.72958	9.12996	9.45175	9.98796	10.7744	10.3526	15.4575	17.5095	18.6321	19.6258
	831.119	4.13377	4.63541	4.57086	4.9364	4.96499	4.77854	4.7859	4.66409	5.35928	6.09711	6.0181	6.47677	5.83199	6.72057	7.36543	8.11053	8.65506	8.94158	8.56184	9.63669	9.8085	10.2312	15.9919	18.0627	18.5069	19.7966
	832.395	4.12213	4.23115	4.57288	4.76902	4.88542	4.73992	4.68902	5.11805	5.67069	5.8307	5.72889	6.08522	6.10702	6.57957	7.19024	7.88082	8.957	9.09512	9.17503	9.13151	9.82219	10.0621	15.9514	17.2018	18.2051	19.6955
	833.67	4.23601	4.50207	4.67211	4.8569	4.97536	5.01245	4.71654	4.76097	5.4338	5.47081	5.83298	6.08429	6.0993	6.36527	6.80888	7.58533	8.37626	8.42069	8.99742	9.23389	9.10086	9.86238	16.1615	17.8323	18.823	20.0579
	834.946	4.37518	4.33774	4.59197	4.6967	5.04075	4.85389	4.67427	4.89875	5.19043	5.33243	5.75886	6.35715	6.07297	6.22257	6.79109	7.20993	7.99516	8.79557	8.33187	9.349	9.2818	9.04248	16.8584	18.6535	18.0178	20.4411
	836.221	4.26445	4.89664	4.83558	5.01055	4.98026	4.91174	4.73659	4.90419	5.5362	5.68851	5.77231	6.13017	6.17594	6.34354	6.67082	7.40947	8.07214	8.57485	8.08751	9.51913	9.75524	8.71943	16.3122	19.5414	19.3205	19.6403
	837.497	4.28128	4.6864	4.8469	4.57934	4.66357	5.06102	4.80872	4.76286	5.25221	5.97093	5.8562	6.18496	5.61157	6.48312	6.99549	7.45414	8.17287	8.33346	8.4787	8.78453	9.09027	8.94494	16.7972	19.3509	19.4578	20.4365
	838.772	4.44246	4.46566	5.11034	4.68337	4.96269	4.74545	4.71437	5.13372	5.35895	5.40553	5.75501	5.84827	5.39783	6.58621	6.71037	7.4639	7.59568	8.57452	8.48125	8.52014	8.36498	9.32804	17.4213	19.1533	19.3786	19.7048
	840.048	3.93607	4.20812	4.32495	4.46492	4.71373	4.83066	5.03281	5.11841	5.09508	5.64735	5.42949	6.23076	5.82618	6.10631	6.7597	7.21104	7.20323	7.94232	8.06677	8.15228	8.7513	9.11694	17.1528	18.1643	19.65	20.7158
	841.323	3.85314	4.66919	4.29263	4.54364	4.75564	4.42606	4.55939	4.9519	5.16372	5.78361	5.56391	5.85431	6.14461	5.71309	6.12904	7.21195	7.59667	7.5887	7.95758	8.51493	8.82867	8.64836	16.6454	19.0784	19.1019	19.4395
	842.599	4.25159	4.50828	4.39604	4.62867	4.41205	4.49227	4.41214	4.50042	5.29455	5.439	5.44696	5.67978	6.10488	5.84004	6.35362	7.32421	7.17976	7.68528	7.80567	8.33515	9.09737	8.73629	16.7187	19.2941	18.8367	20.2006
	843.874	3.9996	4.00743	4.67027	4.55989	4.60712	4.24421	4.55169	4.75709	5.02536	5.34085	5.05693	5.49072	5.48281	5.58555	6.16941	6.99759	7.61302	7.36049	7.20279	8.43347	8.41773	8.06265	15.7944	18.4532	19.0766	19.3844
	845.15	4.0885	4.23399	4.05625	4.22579	4.57326	4.69472	4.3875	4.66228	5.123	5.52696	5.38136	6.06028	5.47038	6.00371	6.38353	6.92496	7.03792	7.78955	7.5392	7.87847	8.64631	8.29063	17.2361	19.127	19.515	19.6766
	846.425	4.32185	4.34636	4.20797	4.59863	4.49282	4.5255	4.63121	4.62314	4.91626	5.42091	5.50212	5.46973	5.71384	5.75459	6.53622	6.66625	6.94303	7.46382	7.51284	7.78135	8.46524	7.73253	16.6297	19.5436	18.5831	20.6345
	847.701	4.18569	4.24209	4.29074	4.7037	4.69558	5.17325	4.77664	4.65514	5.11666	5.77252	5.44856	5.37572	5.65915	5.78045	6.30688	6.90586	6.80071	7.28631	7.28651	7.0112	8.51716	8.12848	16.1116	18.9778	18.1602	20.492
	848.976	4.26993	4.69358	4.76842	4.82649	5.35833	4.70192	4.56067	4.94292	5.67408	5.79866	5.51616	5.69056	5.85683	6.24722	6.82879	7.46853	7.51012	7.61802	7.97546	7.96693	8.18312	8.0915	16.5159	19.0252	19.291	20.6867
	850.252	4.27495	4.20914	4.35727	4.15982	4.34067	4.52976	4.0776	4.82583	4.68605	5.27809	5.30285	5.35196	5.77132	5.49194	5.82073	6.05914	6.93065	6.69214	7.58841	7.62937	7.97475	7.87633	15.8265	18.4907	18.8113	19.5842
	851.527	4.23683	4.23692	4.25367	4.42867	4.50391	4.77079	4.3036	4.6791	4.48736	5.42125	5.24625	5.8718	5.7549	5.59665	5.82177	6.78924	6.52256	6.9479	7.59019	7.07297	8.05708	8.19072	16.682	18.5669	18.8507	19.4846
	852.803	4.16974	3.90128	4.24523	4.5978	4.36272	4.72361	4.49695	4.31239	4.69003	5.61292	5.21022	5.38646	5.70525	6.03246	6.09963	6.54443	7.03936	7.21559	7.08968	7.18191	8.1469	8.01267	15.9752	18.4087	18.4339	18.7945
	854.078	4.27497	4.45396	4.43687	4.64985	4.4966	4.54758	4.56468	4.42832	5.04172	5.37386	5.36531	5.32278	5.52721	5.73134	6.19993	6.7706	6.84732	6.83877	7.25598	7.72448	7.801	7.71603	16.727	18.7967	19.0691	19.2653
	855.354	4.24856	4.33481	3.79932	3.98071	4.45563	4.80107	4.53333	4.67158	4.96523	5.21564	5.10328	5.38836	4.93933	5.69057	6.2175	6.18283	6.41612	6.83058	7.18469	6.90827	7.9187	7.57315	15.6996	17.47	17.9276	19.128
	856.629	4.72593	4.45637	4.92346	4.69888	4.94128	4.85164	4.74364	4.92346	5.64228	5.7053	5.73203	5.66934	5.74115	6.2982	6.37002	6.54082	7.19684	7.2415	7.33157	8.03225	7.86167	8.14024	16.0111	18.9762	19.1469	19.5691
	857.905	3.99987	3.95467	4.37921	4.02695	4.45149	4.62304	4.45149	4.83072	4.91196	5.40858	5.48982	5.46284	5.66147	5.8329	6.06778	6.60042	6.62772	6.87155	7.18755	7.07028	7.51262	7.37711	16.1636	17.834	18.5565	18.5383
	859.18	4.21371	3.94922	4.34133	4.16794	4.22286	4.4781	4.36868	4.20466	4.70619	5.01635	5.10756	5.18047	5.18047	5.43592	5.84645	6.32988	6.25687	6.99586	6.73136	7.0231	7.15987	6.73115	15.0864	16.9929	17.0204	18.4797
	860.456	4.1561	4.01594	4.14695	4.33354	4.52036	4.38956	4.06258	4.52024	4.89387	5.21148	5.59459	5.44505	5.43568	5.52919	5.98685	6.6407	6.29509	6.58468	6.74337	6.98621	7.82687	7.64005	15.1219	17.2328	17.2982	18.2416
	861.731	4.1961	4.44892	3.89628	4.28978	4.38334	4.40214	4.13063	4.52402	5.08595	4.88931	4.81422	5.34817	5.02059	5.45136	5.72287	6.4162	6.435	6.3505	6.42537	7.08121	7.25927	7.4465	14.5283	16.7766	16.6547	16.9731
	863.007	4.12527	3.9554	4.10632	4.18178	4.4367	4.18189	4.35176	3.90814	5.01263	5.01263	4.8052	5.2486	4.91822	5.42817	5.63583	5.94726	6.04178	6.69295	6.54191	6.64591	7.57106	7.05186	15.0482	16.7099	17.0497	17.4557
	864.282	4.31564	4.04881	3.64869	4.21091	4.30607	4.1442	3.95353	4.26805	4.71599	5.14445	4.93489	5.19215	5.42084	5.70656	5.82096	5.82096	6.59286	6.22097	6.55473	6.59275	7.18343	7.42168	14.5676	15.6249	16.3872	16.6538
	865.558	4.22332	3.99207	3.75115	4.38739	4.32955	4.19463	4.42598	4.41631	4.61886	4.92753	5.03341	5.61204	5.22629	5.45788	5.32284	6.00747	6.51857	6.16163	6.58621	6.65372	6.26797	7.36715	14.1563	15.9403	15.7572	16.7022
	866.833	4.21872	4.51083	4.89353	4.20861	4.62151	4.5409	4.64148	4.89329	5.3667	5.03453	5.68888	5.69887	5.69899	5.87019	5.83987	6.51444	6.83686	6.85695	6.74615	7.16903	7.59204	7.51143	14.5402	17.1883	16.836	16.7555
	868.109	3.44564	4.03653	3.91636	4.5574	4.36722	4.28703	4.35717	3.81631	4.70785	5.18851	5.349	5.38898	5.02825	5.45888	5.5192	6.05012	6.28052	5.92984	6.24043	7.10216	6.82162	7.27224	13.3428	15.617	16.2279	15.9875
	869.384	3.82143	4.61385	4.35307	4.69391	4.28272	4.37308	4.91467	4.60379	4.77421	5.46632	5.6872	5.657	5.63686	5.76738	6.05825	6.65005	6.46956	6.53967	6.28907	6.99125	7.21177	7.13147	13.8222	15.3871	15.9487	15.6378
	870.66	4.08176	4.24353	4.04143	4.31415	4.25355	4.32429	4.44562	4.48595	4.32417	5.54701	4.90028	5.44584	4.85984	5.74911	5.84001	6.04199	6.31471	6.2139	6.42614	6.56751	7.13335	7.2041	13.3276	15.7224	15.1869	16.1567
	871.935	4.01975	4.16165	4.3038	4.06038	4.24292	4.06013	4.12114	4.40532	5.11595	4.8724	4.51691	5.68455	5.11595	5.65411	6.2329	5.99905	6.15127	6.77081	6.22259	6.27329	6.92291	7.17689	13.2069	14.5367	15.1053	15.4503
	873.211	4.04579	3.90319	4.25986	3.73003	4.05614	3.83183	4.1376	4.76948	4.35168	4.54518	5.10582	5.16707	5.01425	5.2181	5.33013	6.06369	5.78872	6.98113	6.57343	6.45129	6.71615	7.5621	13.4837	15.0637	14.8803	14.8393
	874.486	4.0262	4.24773	3.93136	4.19496	3.7733	4.3427	4.40579	4.67997	4.72191	4.92242	5.4495	5.48111	5.7131	5.29118	5.72355	5.99761	6.35617	5.9238	6.34534	6.74597	6.86184	7.06222	13.7137	15.2106	15.1368	15.3054
	875.762	3.41665	4.11681	3.97036	4.30496	3.90769	3.78221	4.18972	4.20021	4.57638	4.73332	4.77514	4.98389	5.03633	5.32886	5.02572	5.26618	5.86184	5.92452	6.30056	6.42616	7.14717	6.69771	13.2291	13.9604	14.4202	14.6919
	877.037	3.82767	4.65344	3.43574	3.86909	4.19938	4.15808	4.41587	4.0343	4.82876	4.61214	4.89077	4.9836	5.18998	5.37578	5.97409	5.65416	6.1494	6.61406	5.70581	6.3559	6.64489	6.44898	13.2901	13.9093	13.6101	14.2911
	878.313	3.61302	3.77961	3.51933	3.95665	4.18558	3.89407	3.77961	4.28984	4.00878	4.4252	4.66483	5.05001	4.77929	5.39377	5.13325	5.13325	5.74761	5.90375	6.1017	5.74749	6.22661	6.49746	12.4954	13.2557	14.0161	13.6929
	879.588	3.88783	3.81276	4.04915	3.88809	4.13501	4.02759	4.39271	4.31763	4.93006	4.63976	4.77965	5.04813	4.92993	4.99435	5.66029	5.56353	5.74615	5.84292	6.22972	6.19738	6.67005	7.03516	12.8249	13.5768	13.1258	13.6951
	880.864	3.66631	3.96158	4.04906	3.98355	4.10386	3.91804	3.95073	4.37742	4.47576	4.72787	4.93566	4.74945	4.73873	4.77142	5.48292	5.59224	6.05202	5.89889	6.22712	6.57744	6.54449	6.51166	12.3894	13.7136	13.5057	14.2606
	882.139	4.02722	3.65906	4.08116	4.08116	4.14623	3.94068	4.3413	4.11376	4.52525	4.87193	5.02341	4.99082	5.01255	5.54305	5.52132	5.82454	6.2901	6.44171	6.47418	6.31196	6.96135	6.56085	11.7902	13.2412	13.501	12.9703
	883.415	3.79216	3.56126	4.22074	4.06693	3.89106	3.9901	4.12197	4.3308	4.5948	4.94628	4.62764	5.07854	4.5068	5.23235	4.97951	5.96879	5.72686	6.46357	6.07873	5.96866	6.66137	6.41956	11.3446	12.6527	12.9169	12.6967
	884.69	3.80811	4.15238	3.79723	3.77494	3.81912	3.86383	3.84154	4.13009	4.35231	4.62999	4.36346	4.78548	5.01857	5.14089	5.2518	5.57379	5.82904	6.07329	6.18433	6.18446	6.41756	5.96238	11.8478	12.4694	12.7135	12.958
	885.966	3.44569	4.16006	3.90628	4.11393	3.94098	4.04453	4.2983	3.75675	4.2983	4.94368	4.50567	4.82843	5.24331	4.37913	5.42782	5.41625	5.79643	6.19988	6.36112	6.38412	6.13076	6.77613	11.7434	12.6654	12.5847	13.0226
	887.241	4.5078	4.06946	4.01201	3.78127	3.95429	4.0003	3.45823	3.64283	4.72683	4.65754	4.66925	4.77284	5.36106	5.08431	5.53394	6.31778	5.24562	5.59153	5.5108	6.46765	6.52537	6.75584	12.4288	11.7254	12.89	12.4865
	888.517	3.77069	3.78259	4.3281	4.1738	3.93675	3.58096	3.49779	4.18598	4.43494	4.35162	4.38747	4.68389	5.33637	4.98045	5.41926	5.57328	6.00006	5.47849	6.1783	6.07147	6.55761	6.10718	11.3133	11.9063	12.0367	13.2109
	889.792	3.5572	3.48487	3.77421	4.02752	3.75014	3.89496	3.49697	4.28084	4.37752	4.67882	4.57032	4.5219	5.01643	4.95634	5.55937	5.35403	6.08977	6.06571	6.49986	5.83646	6.95821	6.64452	11.6738	11.6618	11.8911	12.1321
	891.068	3.88644	4.07896	4.07896	3.42909	4.04287	4.15128	4.17501	4.13906	4.70454	4.77686	5.04155	4.76492	4.88541	4.98174	5.60717	5.30639	6.08854	5.69143	6.55783	6.44956	6.06438	6.64208	11.4558	12.5147	11.3236	12.7916
	892.343	3.87024	4.05465	4.30056	3.77188	4.00561	3.78421	3.66147	3.90709	4.878	4.84085	4.65689	4.58304	4.98825	5.28336	5.01307	5.44324	5.83642	6.13152	5.91027	6.18056	6.56155	6.62277	11.6366	11.7225	11.5624	12.1281
	893.619	3.68074	4.0812	4.30634	3.95599	3.88104	3.59293	4.03109	3.89361	4.36917	4.06893	5.07046	4.50694	4.69468	4.69483	5.20808	5.95949	6.0093	5.79643	5.8841	6.41006	6.56026	6.17206	11.4434	11.9694	11.4307	12.8831
	894.894	3.65499	3.95653	3.91901	4.2959	3.96959	4.24562	4.19534	4.04479	4.45935	4.64772	4.62251	4.67279	5.21314	5.17546	4.67279	5.45164	6.07994	6.45698	6.1676	6.1679	6.61999	6.54464	10.8035	11.6201	11.5699	11.9343
	896.17	3.60904	4.06227	3.92372	3.98669	4.18791	4.01163	4.09984	3.64691	4.20053	4.90487	4.32631	5.2445	5.13104	5.0559	5.06838	5.48344	6.14992	5.84831	5.78519	5.62169	6.30079	6.21288	11.5962	10.917	11.0554	12.3006
	897.445	3.93933	3.92655	3.81316	3.77557	3.7879	3.72504	3.90114	3.5742	4.68179	4.15288	4.40478	4.46794	5.21039	4.8454	4.99639	5.1349	5.62575	5.53778	5.19791	5.6635	5.94051	6.07916	10.346	10.1194	10.5597	10.5725
	898.721	4.00271	4.52418	3.7031	3.92434	4.39424	4.26337	3.63736	3.72897	4.12034	4.02904	4.31572	5.22856	4.75913	5.05905	5.51555	6.01069	5.48937	5.85442	5.93279	6.23271	6.51954	6.29768	10.9275	11.2274	11.3837	11.7227
	899.996	4.25345	3.74627	4.53976	4.26666	3.77207	3.77207	4.46158	3.70741	4.53976	4.53976	4.48753	4.70887	4.57877	5.15124	4.74789	5.58024	5.8667	6.10109	5.48931	6.13995	6.14011	5.95763	10.277	10.8625	10.5633	10.8885
	901.272	3.58919	3.82471	4.33351	3.86371	4.34661	4.30762	4.26831	3.72005	4.49027	4.12481	4.92108	5.28669	4.20296	4.47732	4.93418	5.19544	5.61299	5.73075	5.26064	5.54795	5.70439	6.2918	9.73843	10.3131	10.6655	11.6053
	902.547	3.32392	3.95163	3.43064	3.75112	3.92483	3.4308	4.17847	3.89803	3.71092	3.88464	3.8446	4.84622	4.57887	4.60567	4.7395	5.0863	5.60697	5.60713	5.54029	5.47362	5.90097	5.62037	9.7596	10.3736	9.8794	10.7611
	903.823	4.08414	3.68916	3.30817	3.68932	4.1793	3.67533	3.58049	3.70282	4.1248	4.34263	4.75111	4.64244	4.60161	4.38346	5.18691	4.8601	5.66372	5.60906	5.15942	5.3504	5.97687	5.59539	10.6466	10.6335	10.4286	11.028
	905.098	3.95508	3.78917	3.49881	3.67861	3.7614	4.06597	3.49864	4.17653	4.24544	4.48076	4.37004	5.10312	4.41169	4.59132	4.92332	5.00645	4.9924	5.39348	6.05748	5.68433	6.04393	5.6288	10.47	10.387	9.9995	10.802
	906.374	3.6383	4.19903	3.85379	4.04093	4.35764	4.37173	4.17033	4.25677	3.98354	4.61661	5.09125	4.60218	4.5874	4.67367	5.249	5.10517	5.23491	5.46484	5.56571	6.11218	6.52925	6.42855	10.1969	10.5135	10.0821	11.9085
	907.649	3.878	3.83476	4.46923	3.82046	3.92124	3.80582	3.70521	4.19515	4.10867	4.68526	4.59878	5.03135	5.29114	5.20449	4.87304	4.84392	5.37779	6.02639	6.1997	5.92561	5.6517	6.17076	9.2706	11.5778	9.90508	10.8567
	908.925	3.85198	3.86721	3.36314	3.97061	4.69688	3.94122	4.19299	4.26682	4.7562	4.53382	4.23796	4.93414	4.53399	4.90421	4.99327	5.02319	5.49717	5.49734	5.4676	6.13438	5.85287	5.51204	9.35021	10.0025	9.67617	10.773
	910.2	3.6609	4.2113	3.85421	4.13715	3.94384	4.03293	3.57145	3.85421	3.97336	4.31605	4.46454	4.21166	4.21148	4.70302	5.10474	5.68484	5.4766	6.22137	5.62562	5.80417	6.47389	5.5961	9.33188	10.1357	9.82323	10.9543
	911.476	4.10317	4.26986	4.37645	4.20922	4.08738	4.37627	4.14839	4.05705	4.25461	4.37645	4.48286	4.69531	4.78682	5.37932	4.78664	5.56199	5.63771	6.23057	5.98743	6.03301	6.29122	6.23057	10.1514	9.89323	10.1669	9.96895
	912.751	3.89936	4.35288	4.7159	4.67039	4.23205	4.12639	4.17136	4.45871	4.35306	4.79158	5.04858	5.32058	5.38109	5.10873	5.44123	5.38091	6.04591	6.49942	6.45445	5.81943	6.42393	6.12141	10.1123	9.59869	9.71951	9.96135
	914.027	3.20498	4.39922	3.80201	3.92798	3.73911	3.94375	3.70757	4.69754	4.14783	4.38364	4.68196	4.5404	4.46174	5.21609	5.07491	4.90162	5.4519	6.14336	5.2634	5.53075	6.06488	5.68771	9.66337	9.55317	9.39603	11.0617
	915.302	4.0556	4.03963	4.11796	3.94515	3.92938	4.18088	4.10218	4.574	4.36965	4.63693	4.66867	4.62115	5.07701	4.40101	5.2346	5.17168	5.80034	5.78456	5.73742	5.50169	6.03606	5.54865	10.1236	9.65177	9.27461	10.7526
	916.578	3.68954	3.79837	4.43686	4.17231	4.01678	3.81437	3.75186	4.59257	4.57713	4.35909	4.43686	4.59276	4.23482	4.93544	5.23125	5.30901	5.62044	5.68277	5.58937	5.66714	5.9942	6.04089	9.9494	10.2298	9.46607	10.4627
	917.853	3.94401	3.75379	4.26086	4.41929	4.35588	3.62678	4.4827	4.26086	4.03922	4.92599	4.75185	4.73577	4.59362	5.21124	5.19571	6.14609	5.59169	5.67081	5.48077	5.32215	6.03498	5.5915	10.1062	9.96423	8.80754	9.94833
	919.129	4.38152	4.19174	4.19174	4.47679	4.11254	4.50835	4.01784	4.52385	4.12823	4.74577	5.15689	4.84047	5.59977	5.58389	5.34667	4.4766	6.20104	5.77367	5.66347	5.94775	6.12184	6.2483	9.6815	9.50741	9.31763	9.71344
	920.404	3.65966	4.18943	4.31775	4.20516	4.20535	4.23719	3.90018	4.52643	4.382	4.52662	5.42543	5.34525	4.9438	4.84751	5.21674	5.53802	5.58635	5.16898	5.79446	5.28119	5.90705	5.81096	10.964	8.81291	9.35879	10.0169
	921.68	4.22594	4.09569	3.8508	4.02999	4.22574	4.03038	3.58934	4.07893	4.38914	3.76891	4.48721	3.85061	4.86235	4.55253	4.22613	4.96042	4.82978	4.79722	5.13999	5.84172	5.66234	6.24961	9.51353	9.62779	9.05631	9.43184
	922.955	3.81942	3.94772	3.56263	4.34911	4.17268	4.23692	3.3699	3.86756	4.12435	4.52554	4.7179	4.46149	5.50495	4.7342	4.54185	4.97507	5.48884	5.02359	5.1517	5.37684	5.45643	5.52087	9.37327	8.97189	9.19665	10.3203
	924.231	4.06289	3.69201	5.19151	4.11144	3.74037	4.15999	3.28857	4.14361	4.54647	4.4983	4.17559	4.56285	4.38521	4.90136	4.28888	4.75647	5.15933	5.28861	5.59494	6.4496	5.70785	6.64284	9.93276	8.65868	9.19081	9.07811
	925.506	3.90464	4.88913	4.51778	3.58168	4.40479	4.67916	4.25941	4.90514	4.04982	4.64677	4.82454	4.75976	4.2758	4.2114	4.95353	5.68024	5.35709	6.00224	5.84143	5.1153	6.3412	5.93784	9.10111	9.37548	9.1335	9.45627
	926.782	3.76074	3.46106	4.14393	4.17694	3.39445	3.72753	4.27637	4.0101	4.54303	4.77589	4.57604	4.95943	4.94233	4.17654	3.94368	5.32513	5.02565	5.44166	5.6085	5.47486	5.6081	5.65821	9.26961	9.40304	9.03695	9.30282
	928.057	4.63592	4.03119	3.74538	3.98061	3.98061	4.75333	4.43401	4.48459	4.06471	4.61866	4.5179	5.50919	4.58554	4.93798	4.78665	4.82017	5.39118	5.30748	5.35806	5.91241	5.86224	5.29062	9.96086	9.44023	8.78492	8.68437
	929.333	4.11939	4.4906	4.33889	4.38953	4.23761	4.28805	4.15328	3.98422	4.18698	3.81516	4.86241	4.59228	3.96728	4.74399	4.62577	4.33869	4.81117	5.09825	5.28426	5.38553	5.77389	5.28466	8.22244	9.21885	9.28643	9.03264
	930.608	4.60971	4.35116	4.16208	3.74918	4.09302	3.59421	4.21387	3.98985	4.54045	4.1966	5.26307	4.78153	4.11008	4.91902	4.81606	4.8845	5.05652	5.31486	5.48668	5.62459	5.91684	5.17696	8.7724	8.9101	9.01328	9.64938
	931.884	4.03738	3.86103	4.37258	3.89601	4.21351	4.09005	4.03738	3.82564	3.75506	4.21393	4.67259	4.40755	4.70757	4.40776	4.65469	4.74296	5.30697	5.66008	4.5662	5.92428	5.83621	5.64217	8.55153	9.45095	9.09826	9.16905
	933.159	4.11256	4.3833	3.96836	4.2212	3.87782	4.25677	4.31109	4.72603	4.61761	3.91447	4.4734	4.4374	4.54561	4.54583	4.74414	5.10497	5.5197	4.99677	4.90645	5.4296	6.67464	5.79044	8.98388	9.00198	8.56915	9.41671
	934.435	4.06272	3.4036	4.59325	5.41725	4.20902	4.2088	4.48347	4.64836	4.24532	4.57488	4.79466	4.94117	4.81324	5.21562	5.45377	5.014	6.22245	6.27734	5.3617	6.24038	6.31386	5.78311	9.38878	9.1327	8.82151	9.51671
	935.71	4.29535	3.75841	4.40619	3.73938	4.38761	4.31394	5.09115	4.57279	4.6469	4.94314	4.86903	4.8323	4.79513	5.12832	4.86903	5.05465	5.44314	5.83186	5.51748	5.38739	5.8323	5.14668	8.1469	9.6281	8.77611	9.49845
	936.986	6.25	6.50298	6.41297	6.66573	6.61155	6.66595	7.18982	6.97267	6.08746	6.77409	7.22544	7.11751	7.11708	6.77409	7.67721	8.32779	7.51489	7.8581	7.06312	8.36384	8.23735	8.2557	10.4054	10.6948	10.6944	10.7309
	938.261	4.1802	4.10401	4.40944	4.25639	4.79083	4.23745	4.6193	3.95141	4.61953	3.95119	5.24954	4.98221	4.94366	5.02007	5.70757	5.49772	5.34489	5.23016	5.59307	5.89849	5.34466	6.37568	9.16332	9.2776	8.11337	8.47605
	939.537	4.14412	3.87541	3.95222	4.35482	5.04608	4.85418	4.37454	4.48941	4.41283	4.64302	4.6045	4.9115	4.31676	4.91196	5.14192	5.48744	5.18021	5.35285	4.83492	6.02508	5.42966	5.85221	8.34671	8.07823	8.28893	8.26967
	940.812	4.4095	4.80482	4.03379	4.70629	4.15241	4.92391	4.46857	4.80506	4.23157	4.8646	5.25992	4.31073	5.00284	5.29915	5.25969	5.69494	5.43762	5.02245	5.181	5.43833	6.03095	5.59594	9.35373	8.56285	8.70109	9.07703
	942.088	4.15107	4.17096	4.56266	3.48535	4.19061	4.54277	3.99429	3.66132	4.54277	4.36658	4.36634	5.13034	4.19014	5.09126	5.4832	5.30653	5.13034	4.77794	5.2478	5.56112	4.87551	5.97225	8.1856	8.43996	8.32296	8.55789
	943.363	4.26435	5.2718	4.14614	3.92884	4.5017	4.28464	4.08692	4.60032	5.60778	4.30398	5.29162	4.8766	4.719	4.83744	4.99528	4.8372	5.29138	4.7584	5.27109	5.86401	5.90341	5.86401	8.82644	8.43125	7.83857	8.60938
	944.639	4.26198	4.34323	4.60686	4.72861	4.44485	4.54623	4.66773	4.46474	4.5261	3.81548	4.46498	4.97259	4.64736	4.68835	4.68811	4.50548	4.70824	4.42399	4.74898	5.56097	5.78434	5.21585	7.6722	8.22031	7.93583	8.36244
	945.914	5.41004	5.05645	3.57892	3.89099	4.30699	4.36965	4.78566	4.64019	4.49448	4.59842	4.91073	5.2228	4.93162	4.80679	5.34762	5.01467	5.556	5.45181	5.78501	5.2228	5.86831	6.18013	7.28292	9.21897	7.9906	8.44888
	947.19	4.89509	4.37895	4.58555	4.70947	4.60629	5.06097	4.8751	4.3792	4.81265	5.63932	5.43246	5.63907	4.85387	5.51466	5.94935	5.6598	5.43296	4.89583	5.57711	5.80421	5.72151	6.25938	8.51106	8.51106	8.1598	7.85002
	948.465	4.23012	3.77614	4.27155	4.51938	4.04444	4.45749	4.62246	3.59021	4.91098	5.15881	4.89076	4.87029	4.70482	5.03502	5.07645	5.46878	5.15881	5.20048	5.13809	5.36546	5.59257	5.5509	7.61491	7.16118	7.01667	8.4203
	949.741	4.34527	4.45038	4.61795	4.97466	4.63902	4.55524	4.82842	4.82791	3.4422	4.59713	4.84899	5.05845	4.82842	5.41591	5.14299	5.3527	5.43699	5.73099	5.14248	5.4997	5.35345	5.52077	8.35541	7.34748	8.79616	8.10355
	951.016	4.40915	4.83758	4.49458	4.15234	4.21629	4.85855	4.75164	4.98696	4.10963	4.77312	4.30223	4.51632	4.45186	5.05167	5.0729	5.3297	5.37267	5.84356	4.58001	5.62948	5.929	5.69393	7.64145	7.29921	7.85605	8.15557
	952.292	4.32221	4.8096	4.70377	4.27942	4.40678	4.40703	4.63996	5.16989	4.53388	4.63996	4.1313	4.91543	4.51261	5.31826	4.68199	5.6783	4.36475	4.97899	5.40283	5.78413	4.80985	5.25471	7.81877	7.24656	7.09844	7.39493
	953.567	5.62897	5.00821	4.92002	5.20763	4.49841	4.89751	5.25265	5.71769	4.85328	5.18591	4.67585	5.22987	5.09719	5.03046	5.27436	6.07256	6.00583	5.9616	6.05058	6.09481	5.96133	6.29423	8.37738	8.31118	7.44677	8.13427
	954.843	4.72862	4.5729	5.06128	4.75064	4.48376	4.35059	4.59492	5.03873	5.37192	4.92784	4.86179	5.3499	4.99469	5.08356	4.95066	6.17148	5.86083	5.48308	5.28358	5.97172	5.37219	5.26104	7.90349	8.32555	8.3473	7.34826
	956.118	4.85299	4.51446	4.33373	4.26575	4.46914	4.4918	4.26602	4.67253	4.26575	4.19832	5.23684	4.80767	4.80794	4.6496	4.71731	5.86912	5.01106	5.75583	5.55271	5.95948	5.19179	5.64361	8.71385	7.26883	6.83966	7.49487
	957.394	5.70659	4.80082	5.07253	4.0761	4.41573	4.41519	5.68386	4.1443	4.61978	5.11799	5.11799	4.55158	4.25714	5.05034	5.9783	5.82025	5.70659	5.88764	4.84602	5.72932	6.02403	4.86848	8.35679	8.22121	7.47375	7.74545
	958.669	4.86357	4.63491	5.91383	3.97266	5.41176	5.06904	4.81773	4.31511	5.34299	6.2339	5.27478	5.59403	5.22866	4.77216	5.22893	5.22866	5.45732	5.86826	5.11488	5.1378	5.7774	5.36564	8.15215	6.59954	6.96464	7.64953
	959.945	5.34721	5.20527	4.56571	5.29971	5.08708	5.89148	4.70821	4.61349	5.18124	5.79677	4.84986	6.1287	5.32346	5.22874	5.20499	6.03342	5.74955	5.39442	5.72608	6.15161	5.96245	5.13402	7.45335	7.66625	7.78472	8.63719
	961.22	6.00115	5.95305	4.77218	4.72408	4.98934	4.94067	5.06106	4.84447	5.61578	5.59188	5.37471	5.88105	5.30213	5.42281	5.5432	5.56768	6.24222	6.00115	5.88105	6.00144	6.33871	5.88047	8.8701	7.39919	7.97782	8.1466
	962.496	5.47527	4.48582	4.82361	4.53395	5.01672	5.11269	5.57154	4.41377	5.25824	5.52312	4.31721	5.73985	4.92016	6.0298	6.12607	6.07822	5.40235	5.54733	6.0298	5.61938	5.8367	5.95717	8.49032	7.23599	8.20095	8.03205
	963.771	6.08882	5.70066	5.57949	5.43396	5.3612	5.79777	5.36091	5.02116	4.99681	5.40932	5.0458	6.86514	5.04551	5.50673	5.74907	5.99171	6.0894	6.28305	6.59845	5.87054	6.47698	6.76803	8.90393	7.52029	7.88468	8.00586
	965.047	5.18002	5.55562	5.73056	5.12978	6.08104	6.43122	5.4052	5.12978	6.60676	5.2802	5.0299	6.35616	5.93032	5.12978	6.00568	5.98116	5.63068	5.75538	6.6567	6.70664	6.23086	6.43122	8.15849	8.35885	7.45724	7.88278
	966.322	5.48289	5.8835	4.88212	5.55798	5.50772	5.20734	5.90833	5.40779	5.05685	5.48259	5.8832	5.55798	5.8835	5.8835	6.18388	5.13254	6.00856	5.93376	5.90863	5.93376	5.90833	6.81008	7.66156	8.06187	7.31091	7.73666
	967.598	5.90992	4.71751	4.92059	4.99636	5.40282	4.94574	4.81874	5.78292	4.69205	5.80807	4.99667	5.07274	5.45284	5.3516	4.61627	4.38803	5.8593	6.44247	6.03661	5.83354	6.82287	5.30098	6.84833	7.55911	6.74709	7.76218
	968.873	5.99878	5.87181	5.1856	5.23633	5.26154	6.17679	5.89672	6.04982	5.16009	5.94806	6.15188	6.10055	5.87211	6.15158	5.79557	6.17679	5.97388	6.38032	6.10055	6.45656	6.25304	6.58384	7.11725	8.08384	8.21051	8.87211
	970.149	6.20347	5.83995	5.60639	5.65788	4.77543	4.8018	4.64547	6.41098	5.29467	5.78753	5.73604	5.34677	5.89206	5.73635	5.08716	5.83995	6.12562	6.25527	5.73542	6.22984	6.20378	6.20316	8.02078	8.41067	8.09801	8.4361
	971.424	5.85285	6.49772	5.18209	5.31119	5.7752	6.18838	4.87275	5.49205	5.28469	6.18776	5.59465	5.10445	6.11043	5.13064	6.11073	4.79511	5.00154	6.75561	6.47153	6.3945	5.95545	6.54887	7.88976	7.09052	8.09681	7.27107
	972.7	5.4544	4.90613	4.98472	5.03618	5.14066	5.21925	5.34993	5.0106	4.64477	5.97648	4.48883	5.533	5.0106	5.66305	5.11508	6.15893	5.37581	5.79373	5.32373	5.32373	5.92409	5.14097	6.78549	6.28961	6.94237	7.77788
	973.975	4.65691	4.84189	4.76284	4.89502	5.10656	4.86877	5.50405	4.92126	5.90121	5.2925	5.45092	5.84809	6.4568	6.29806	6.19182	5.31811	5.34499	6.05964	5.10656	6.21838	6.03308	5.45124	7.67392	7.54174	7.32988	7.7008
	975.251	4.32163	5.16091	5.21256	5.108	5.00313	5.73723	5.50119	4.26966	5.08233	5.50119	6.49699	4.92424	5.4223	5.65834	5.52717	5.26578	4.97715	6.70674	5.37034	5.8421	6.05121	5.18658	7.72821	6.65383	7.46588	7.59736
	976.526	5.2962	6.01139	5.32278	5.61456	5.50791	5.19019	5.64019	5.61392	4.39557	5.66709	5.40158	5.69335	5.13671	5.61392	5.34873	4.84589	5.50791	5.66709	5.56076	5.58734	5.53481	5.93165	7.25633	6.48829	7.36203	6.64684
	977.802	5.77961	4.76305	5.03006	5.80679	5.59222	4.78959	5.40515	4.86985	6.18125	5.53946	5.94078	6.28837	4.97698	5.967	4.78927	5.94014	5.21745	5.83333	5.43202	5.24431	6.55602	6.18157	7.19845	6.82368	6.69033	7.2784
	979.077	5.64394	6.0616	6.14467	6.20049	5.67185	5.64394	5.83898	5.61636	5.14354	6.20016	5.89447	6.92318	5.70009	6.22807	6.14467	5.67218	5.33825	5.44956	6.36696	7.03482	5.36583	6.61782	7.50731	6.4786	7.86915	7.25711
	980.353	5.85611	6.16269	5.43788	4.65642	5.8841	6.1067	5.82811	5.10264	5.63283	5.85644	6.4976	6.10737	6.41396	5.71648	5.80045	6.35797	6.33031	5.57718	6.16302	6.32998	6.77653	6.91582	7.72527	7.36237	7.52933	8.78466
	981.628	5.67707	5.36431	4.65434	5.4498	6.04613	6.41554	6.27307	5.81886	6.30122	6.10278	5.25102	5.30801	6.41486	7.35244	5.13738	6.13128	6.61398	6.01798	6.58514	6.3867	5.8192	7.04003	9.22626	7.55088	7.5787	7.72117
	982.904	5.46557	4.96081	5.26929	5.77405	5.40896	5.63304	4.76487	4.96081	5.32489	5.94185	5.21302	4.84928	5.04488	5.49303	5.12895	5.21336	6.05406	4.70793	6.55882	5.60557	5.68998	6.81103	8.07241	7.53986	6.69815	7.00697
	984.179	5.4187	5.87232	5.61703	6.61005	5.92894	5.58889	6.468	6.55377	5.8157	4.93558	5.92928	5.95776	6.12761	6.12829	5.67399	4.90778	5.3614	6.55377	6.86602	6.41172	7.26302	6.32628	7.31964	7.31998	7.51831	7.66002
	985.455	5.76754	5.97153	5.68017	5.67982	6.72863	5.18449	5.62169	6.14592	5.65058	5.65093	6.99109	6.32066	5.30075	5.18449	6.87448	5.79609	6.49575	6.17516	7.28209	6.05855	7.22361	6.40838	7.51532	7.63228	7.74889	8.73921
	986.73	6.23005	6.14064	6.08079	6.26033	6.2899	4.8885	6.37931	5.69393	5.42498	5.42533	5.84283	5.93189	6.23005	6.20013	6.70704	6.49829	5.78263	6.945	5.8122	5.90232	6.34939	6.11072	8.07887	7.8402	7.48254	7.66101
	988.006	6.31494	6.63823	5.66835	6.43324	6.10994	5.08144	5.49284	5.96286	6.1977	6.87377	6.37356	6.46272	5.84492	6.43253	6.87307	5.6694	6.69791	6.60875	6.46237	7.28552	6.25702	7.93106	8.60678	7.69552	7.60812	7.57863
	989.281	6.4067	5.53842	6.2271	6.7065	6.13731	4.99893	6.82563	6.10726	6.1069	6.22675	6.73548	6.91543	6.22675	6.58629	5.98705	6.70614	5.08872	6.28613	6.67609	5.98705	5.62786	7.06533	7.12507	7.48462	7.30574	7.15512
	990.557	5.9087	6.38659	6.1776	5.78923	5.64051	5.67011	6.26712	6.14765	5.37161	6.08809	6.71469	5.9383	5.10271	6.35663	4.92368	6.53602	5.69971	6.41655	6.53566	6.62553	7.19258	7.34165	7.84879	6.38659	6.35663	8.08809
	991.832	5.64888	6.24964	6.13006	5.9796	6.07009	4.95691	6.55056	5.97996	4.89766	6.06974	5.97924	6.67086	6.5502	5.55875	6.09954	6.19003	5.91964	6.16023	6.13006	6.46043	5.94908	7.21165	7.51257	7.48205	6.88093	7.27198
	993.108	5.63332	6.93363	5.72581	5.94296	4.51946	5.63369	5.91262	6.7483	6.28366	6.46974	6.62474	6.22152	6.77937	5.75762	5.0148	6.74793	6.50081	6.06688	6.9033	6.16011	6.65471	6.00511	8.20398	7.95576	7.15078	7.39827
	994.383	5.18436	6.15838	5.71831	6.34725	5.6556	5.18436	6.50383	6.06451	5.52944	6.00143	6.66116	6.53575	6.18955	5.37248	5.43482	5.96951	6.59845	6.25263	6.44112	6.03184	5.21478	5.81218	7.06969	7.95021	7.95021	5.93834
	995.659	5.31617	6.57519	6.82632	5.34737	5.15902	5.66203	6.35489	5.72519	5.25301	6.35451	6.04023	7.01504	5.91391	5.47368	5.47368	5.25301	5.41015	6.57481	6.48008	6.41729	6.32256	6.35451	7.48759	7.0782	7.48722	6.73233
	996.934	6.69803	6.06259	5.77769	5.4283	5.26897	6.06297	5.96775	5.52314	5.39605	5.9044	6.63429	6.28528	6.31639	5.17413	5.33308	6.72951	6.82511	6.79287	5.77769	6.76176	5.14188	6.53945	6.82549	7.11077	7.04704	7.30159
	998.21	6.92106	7.24914	6.9532	6.88813	8.85622	7.0849	6.78935	7.54468	7.51176	6.52791	8.43015	6.06812	7.24875	6.00188	6.23197	7.05237	8.03583	7.57683	7.74106	7.05237	7.18368	7.21621	8.10207	7.74106	7.4463	10.2011
	999.485	7.55039	6.9625	6.47227	5.62188	6.70117	6.24297	6.83125	6.43867	6.04648	7.41992	6.24336	6.53711	6.63594	6.34102	5.52344	6.60273	5.71953	6.57031	6.47148	6.14492	6.37422	7.55078	7.3875	7.4207	7.09297	7.94336

## Sheet: Figure 3g
Figure 3g			Scattering cross section (µm2)
		Wavelength (nm)	n=1,22	n=1,3	n=1,47
		600	9.15272e-05	7.55102e-05	5.69375e-05
		602.685	9.60171e-05	7.88939e-05	5.80429e-05
n = Refractive index		605.369	0.000100787	8.2552e-05	5.94801e-05
		608.054	0.000105813	8.64544e-05	6.12223e-05
n=1,22	Empty state (E)	610.738	0.000111077	9.05745e-05	6.32281e-05
n=1,3	MOF-filled (MF)	613.423	0.000116562	9.48897e-05	6.54514e-05
n=1,47	Full state (F)	616.107	0.000122253	9.93813e-05	6.7849e-05
		618.792	0.00012814	0.000104035	7.03848e-05
		621.477	0.000134224	0.000108847	7.30358e-05
		624.161	0.000140513	0.000113822	7.5789e-05
		626.846	0.000147021	0.000118967	7.86364e-05
		629.53	0.000153759	0.00012429	8.15736e-05
		632.215	0.000160744	0.000129802	8.45994e-05
		634.899	0.000167994	0.000135513	8.77148e-05
		637.584	0.000175526	0.000141436	9.09227e-05
		640.268	0.000183365	0.000147587	9.42274e-05
		642.953	0.000191532	0.000153981	9.76343e-05
		645.638	0.000200055	0.000160636	0.00010115
		648.322	0.000208964	0.000167571	0.000104782
		651.007	0.00021829	0.000174808	0.000108538
		653.691	0.000228071	0.00018237	0.000112427
		656.376	0.000238346	0.000190283	0.00011646
		659.06	0.000249159	0.000198574	0.000120647
		661.745	0.000260559	0.000207273	0.000124999
		664.43	0.000272595	0.00021641	0.000129527
		667.114	0.000285318	0.000226016	0.00013424
		669.799	0.000298786	0.000236122	0.000139149
		672.483	0.000313064	0.000246766	0.000144265
		675.168	0.000328223	0.000257988	0.000149601
		677.852	0.000344342	0.000269831	0.000155169
		680.537	0.000361509	0.000282343	0.000160985
		683.221	0.000379825	0.000295578	0.000167064
		685.906	0.000399399	0.000309593	0.000173422
		688.591	0.000420358	0.000324454	0.000180077
		691.275	0.00044284	0.000340232	0.000187048
		693.96	0.000467005	0.000357006	0.000194356
		696.644	0.000493033	0.000374865	0.000202023
		699.329	0.000521128	0.000393907	0.000210074
		702.013	0.000551523	0.000414243	0.000218536
		704.698	0.000584483	0.000435995	0.000227436
		707.383	0.000620315	0.000459302	0.000236807
		710.067	0.000659367	0.000484321	0.000246683
		712.752	0.000702046	0.00051123	0.000257102
		715.436	0.000748818	0.000540227	0.000268106
		718.121	0.000800224	0.000571539	0.000279741
		720.805	0.000856893	0.000605423	0.000292055
		723.49	0.000919559	0.000642171	0.000305105
		726.174	0.00098908	0.000682117	0.000318949
		728.859	0.00107	0.000725643	0.000333655
		731.544	0.00115	0.000773187	0.000349295
		734.228	0.00125	0.000825253	0.00036595
		736.913	0.00136	0.000882425	0.000383708
		739.597	0.00148	0.000945378	0.000402669
		742.282	0.00162	0.00101	0.000422943
		744.966	0.00178	0.00109	0.000444651
		747.651	0.00196	0.00118	0.000467931
		750.336	0.00217	0.00127	0.000492934
		753.02	0.00241	0.00138	0.000519831
		755.705	0.00268	0.0015	0.000548813
		758.389	0.00299	0.00163	0.000580096
		761.074	0.00336	0.00179	0.000613926
		763.758	0.00377	0.00196	0.000650586
		766.443	0.00425	0.00215	0.000690397
		769.128	0.00478	0.00238	0.000733725
		771.812	0.00537	0.00263	0.000780988
		774.497	0.00601	0.00292	0.000832665
		777.181	0.00666	0.00325	0.000889311
		779.866	0.00729	0.00364	0.000951562
		782.55	0.00783	0.00407	0.00102
		785.235	0.00822	0.00456	0.0011
		787.919	0.0084	0.00512	0.00118
		790.604	0.00834	0.00572	0.00127
		793.289	0.00805	0.00638	0.00138
		795.973	0.00756	0.00705	0.00149
		798.658	0.00695	0.0077	0.00162
		801.342	0.00629	0.00827	0.00177
		804.027	0.00562	0.0087	0.00194
		806.711	0.00499	0.00893	0.00213
		809.396	0.00441	0.00892	0.00234
		812.081	0.0039	0.00868	0.00258
		814.765	0.00344	0.00823	0.00286
		817.45	0.00305	0.00764	0.00318
		820.134	0.00271	0.00697	0.00354
		822.819	0.00241	0.00628	0.00396
		825.503	0.00216	0.00561	0.00444
		828.188	0.00194	0.00499	0.00498
		830.872	0.00175	0.00442	0.00558
		833.557	0.00158	0.00392	0.00624
		836.242	0.00143	0.00349	0.00695
		838.926	0.00131	0.0031	0.00769
		841.611	0.00119	0.00277	0.0084
		844.295	0.0011	0.00248	0.00904
		846.98	0.00101	0.00223	0.00953
		849.664	0.000930046	0.00201	0.00982
		852.349	0.000860619	0.00182	0.00987
		855.034	0.000798519	0.00165	0.00967
		857.718	0.000742795	0.00151	0.00925
		860.403	0.00069264	0.00138	0.00867
		863.087	0.000647365	0.00126	0.008
		865.772	0.00060638	0.00116	0.00728
		868.456	0.000569177	0.00107	0.00658
		871.141	0.000535319	0.000994655	0.00591
		873.826	0.00050443	0.000923085	0.00529
		876.51	0.000476181	0.000858813	0.00474
		879.195	0.000450288	0.000800919	0.00425
		881.879	0.000426501	0.000748618	0.00381
		884.564	0.000404604	0.000701238	0.00343
		887.248	0.000384406	0.0006582	0.0031
		889.933	0.000365738	0.000619005	0.0028
		892.617	0.000348453	0.000583222	0.00255
		895.302	0.000332417	0.000550472	0.00232
		897.987	0.000317512	0.000520423	0.00212
		900.671	0.00030363	0.000492785	0.00195
		903.356	0.000290678	0.000467305	0.00179
		906.04	0.000278571	0.000443764	0.00165
		908.725	0.000267237	0.000421967	0.00153
		911.409	0.000256608	0.000401746	0.00142
		914.094	0.000246626	0.00038295	0.00132
		916.779	0.000237237	0.000365447	0.00123
		919.463	0.000228394	0.000349121	0.00115
		922.148	0.000220053	0.000333866	0.00107
		924.832	0.000212177	0.00031959	0.001
		927.517	0.00020473	0.00030621	0.000943416
		930.201	0.00019768	0.000293652	0.000887502
		932.886	0.000190999	0.000281848	0.000836266
		935.57	0.000184661	0.00027074	0.000789205
		938.255	0.00017864	0.000260271	0.000745883
		940.94	0.000172917	0.000250394	0.000705917
		943.624	0.00016747	0.000241065	0.000668973
		946.309	0.000162282	0.000232242	0.000634754
		948.993	0.000157336	0.000223891	0.000603002
		951.678	0.000152616	0.000215976	0.000573485
		954.362	0.000148109	0.000208468	0.000546001
		957.047	0.000143801	0.00020134	0.000520367
		959.732	0.00013968	0.000194565	0.000496421
		962.416	0.000135735	0.00018812	0.00047402
		965.101	0.000131957	0.000181985	0.000453034
		967.785	0.000128334	0.000176139	0.000433347
		970.47	0.00012486	0.000170565	0.000414854
		973.154	0.000121524	0.000165245	0.000397461
		975.839	0.00011832	0.000160165	0.000381084
		978.523	0.000115241	0.000155309	0.000365644
		981.208	0.00011228	0.000150666	0.000351073
		983.893	0.000109431	0.000146222	0.000337307
		986.577	0.000106688	0.000141966	0.000324288
		989.262	0.000104046	0.000137889	0.000311965
		991.946	0.0001015	0.00013398	0.000300291
		994.631	9.90458e-05	0.000130231	0.000289222
		997.315	9.6679e-05	0.000126633	0.000278719
		1000	9.43955e-05	0.000123179	0.000268744

## Sheet: Figure 4d
Figure 4d		Time (s)	Normalized (I(850nm)/I(laser))			Time (s)	Normalized (I(850nm))	I (laser)
		1	0.99729			1	1.00046	0.5
Array		2	0.99705			2	1.00021	0.5
		3	0.99586			3	0.99902	0.5
		4	0.99517			4	0.99833	0.5
		5	0.99459			5	0.99774	0.5
		6	0.99456			6	0.99772	0.5
		7	0.99367			7	0.99682	0.5
		8	0.9936			8	0.99675	0.5
		9	0.99415			9	0.9973	0.5
		10	0.99556			10	0.99872	0.5
		11	0.99601			11	0.99917	0.5
		12	0.99557			12	0.99872	0.5
		13	0.99718			13	1.00034	0.5
		14	0.998			14	1.00116	0.5
		15	0.99874			15	1.00191	0.5
		16	0.99971			16	1.00288	0.5
		17	0.99932			17	1.00249	0.5
		18	0.99988			18	1.00305	0.5
		19	0.99947			19	1.00264	0.5
		20	0.99967			20	1.00284	0.5
		21	0.99977			21	1.00294	0.5
		22	1			22	1.00317	0.5
		23	0.99882			23	1.00199	0.5
		24	0.99836			24	1.00152	0.5
		25	0.99792			25	1.00109	0.5
		26	0.997			26	1.00016	0.5
		27	0.49284			27	1.40411	1.42
		28	0.48093			28	1.37016	1.42
		29	0.48385			29	1.3785	1.42
		30	0.48345			30	1.37735	1.42
		31	0.48298			31	1.37601	1.42
		32	0.48271			32	1.37524	1.42
		33	0.48221			33	1.37383	1.42
		34	0.48063			34	1.36933	1.42
		35	0.48047			35	1.36886	1.42
		36	0.47942			36	1.36586	1.42
		37	0.47979			37	1.36691	1.42
		38	0.48061			38	1.36927	1.42
		39	0.48025			39	1.36823	1.42
		40	0.47993			40	1.36732	1.42
		41	0.47996			41	1.36742	1.42
		42	0.47918			42	1.36518	1.42
		43	0.47948			43	1.36604	1.42
		44	0.47957			44	1.3663	1.42
		45	0.47955			45	1.36626	1.42
		46	0.47925			46	1.36539	1.42
		47	0.48054			47	1.36906	1.42
		48	0.48191			48	1.37297	1.42
		49	0.48285			49	1.37564	1.42
		50	0.48364			50	1.3779	1.42
		51	0.48351			51	1.37753	1.42
		52	0.48367			52	1.37798	1.42
		53	0.48358			53	1.37773	1.42
		54	0.4841			54	1.37922	1.42
		55	0.48449			55	1.38031	1.42
		56	0.48446			56	1.38022	1.42
		57	0.48466			57	1.38081	1.42
		58	0.48473			58	1.38101	1.42
		59	0.48494			59	1.38159	1.42
		60	0.48461			60	1.38066	1.42
		61	0.48477			61	1.38112	1.42
		62	0.48465			62	1.38076	1.42
		63	0.4844			63	1.38006	1.42
		64	0.4849			64	1.38147	1.42
		65	0.48519			65	1.3823	1.42
		66	0.48491			66	1.3815	1.42
		67	0.48431			67	1.37979	1.42
		68	0.48353			68	1.37759	1.42
		69	0.4836			69	1.37778	1.42
		70	0.48292			70	1.37585	1.42
		71	0.48228			71	1.37403	1.42
		72	0.48236			72	1.37424	1.42
		73	0.48215			73	1.37364	1.42
		74	0.48257			74	1.37484	1.42
		75	0.48202			75	1.37329	1.42
		76	0.48246			76	1.37452	1.42
		77	0.48277			77	1.37541	1.42
		78	0.48269			78	1.3752	1.42
		79	0.48239			79	1.37432	1.42
		80	0.48227			80	1.37399	1.42
		81	0.48204			81	1.37335	1.42
		82	0.4816			82	1.37209	1.42
		83	0.48221			83	1.37382	1.42
		84	0.48308			84	1.3763	1.42
		85	0.48344			85	1.37734	1.42
		86	0.48309			86	1.37632	1.42
		87	0.48307			87	1.37627	1.42
		88	0.48358			88	1.37773	1.42
		89	0.48354			89	1.37761	1.42
		90	0.48328			90	1.37686	1.42
		91	0.48315			91	1.3765	1.42
		92	0.48341			92	1.37723	1.42
		93	0.48355			93	1.37764	1.42
		94	0.48294			94	1.37589	1.42
		95	0.48314			95	1.37648	1.42
		96	0.4829			96	1.37579	1.42
		97	0.48261			97	1.37495	1.42
		98	0.48197			98	1.37314	1.42
		99	0.48186			99	1.37283	1.42
		100	0.48418			100	1.37944	1.42
		101	0.48484			101	1.3813	1.42
		102	0.48479			102	1.38118	1.42
		103	0.48464			103	1.38074	1.42
		104	0.48546			104	1.38308	1.42
		105	0.48486			105	1.38136	1.42
		106	0.48571			106	1.38379	1.42
		107	0.48586			107	1.38421	1.42
		108	0.48544			108	1.38304	1.42
		109	0.48527			109	1.38254	1.42
		110	0.485			110	1.38177	1.42
		111	0.48521			111	1.38236	1.42
		112	0.48456			112	1.38051	1.42
		113	0.48436			113	1.37996	1.42
		114	0.4833			114	1.37693	1.42
		115	0.48282			115	1.37557	1.42
		116	0.48283			116	1.3756	1.42
		117	0.48269			117	1.37518	1.42
		118	0.48321			118	1.37668	1.42
		119	0.48324			119	1.37676	1.42
		120	0.48305			120	1.37622	1.42
		121	0.48334			121	1.37705	1.42
		122	0.48258			122	1.37489	1.42
		123	0.48252			123	1.3747	1.42
		124	0.4817			124	1.37238	1.42
		125	0.48289			125	1.37576	1.42
		126	0.48216			126	1.37369	1.42
		127	0.48203			127	1.3733	1.42
		128	0.48101			128	1.37039	1.42
		129	0.48148			129	1.37175	1.42
		130	0.48142			130	1.37157	1.42
		131	0.48134			131	1.37134	1.42
		132	0.48091			132	1.37011	1.42
		133	0.48146			133	1.37167	1.42
		134	0.48169			134	1.37234	1.42
		135	0.48141			135	1.37155	1.42
		136	0.48179			136	1.37262	1.42
		137	0.48133			137	1.37132	1.42
		138	0.48155			138	1.37194	1.42
		139	0.48201			139	1.37325	1.42
		140	0.48186			140	1.37282	1.42
		141	0.48105			141	1.37051	1.42
		142	0.48038			142	1.36861	1.42
		143	0.47957			143	1.36629	1.42
		144	0.47928			144	1.36547	1.42
		145	0.47931			145	1.36555	1.42
		146	0.47951			146	1.36612	1.42
		147	0.47929			147	1.3655	1.42
		148	0.47898			148	1.36463	1.42
		149	0.47862			149	1.36359	1.42
		150	0.47874			150	1.36394	1.42
		151	0.47834			151	1.36279	1.42
		152	0.47791			152	1.36156	1.42
		153	0.47626			153	1.35686	1.42
		154	0.47558			154	1.35493	1.42
		155	0.47534			155	1.35426	1.42
		156	0.47491			156	1.35301	1.42
		157	0.47547			157	1.35463	1.42
		158	0.47575			158	1.35541	1.42
		159	0.47538			159	1.35435	1.42
		160	0.47543			160	1.35452	1.42
		161	0.47581			161	1.35558	1.42
		162	0.4762			162	1.3567	1.42
		163	0.47617			163	1.3566	1.42
		164	0.47606			164	1.3563	1.42
		165	0.47644			165	1.35737	1.42
		166	0.47733			166	1.35993	1.42
		167	0.47755			167	1.36054	1.42
		168	0.47782			168	1.36131	1.42
		169	0.47777			169	1.36118	1.42
		170	0.47818			170	1.36234	1.42
		171	0.47868			171	1.36375	1.42
		172	0.47874			172	1.36393	1.42
		173	0.47914			173	1.36508	1.42
		174	0.47907			174	1.36486	1.42
		175	0.47961			175	1.36641	1.42
		176	0.48003			176	1.36761	1.42
		177	0.48005			177	1.36767	1.42
		178	0.47974			178	1.36678	1.42
		179	0.47981			179	1.36697	1.42
		180	0.4798			180	1.36695	1.42
		181	0.47978			181	1.36689	1.42
		182	0.47988			182	1.36719	1.42
		183	0.48037			183	1.36858	1.42
		184	0.48042			184	1.36871	1.42
		185	0.4814			185	1.37152	1.42
		186	0.48165			186	1.37223	1.42
		187	0.48176			187	1.37253	1.42
		188	0.48211			188	1.37354	1.42
		189	0.48227			189	1.37398	1.42
		190	0.48209			190	1.37348	1.42
		191	0.48253			191	1.37472	1.42
		192	0.4825			192	1.37466	1.42
		193	0.48245			193	1.37452	1.42
		194	0.48289			194	1.37577	1.42
		195	0.48306			195	1.37624	1.42
		196	0.48254			196	1.37476	1.42
		197	0.48302			197	1.37612	1.42
		198	0.4823			198	1.37408	1.42
		199	0.48261			199	1.37497	1.42
		200	0.48224			200	1.37392	1.42
		201	0.48239			201	1.37434	1.42
		202	0.48219			202	1.37376	1.42
		203	0.48227			203	1.37398	1.42
		204	0.48278			204	1.37544	1.42
		205	0.48269			205	1.3752	1.42
		206	0.48205			206	1.37338	1.42
		207	0.48128			207	1.37118	1.42
		208	0.48131			208	1.37125	1.42
		209	0.48133			209	1.37133	1.42
		210	0.48193			210	1.37302	1.42
		211	0.48161			211	1.3721	1.42
		212	0.4808			212	1.36981	1.42
		213	0.48107			213	1.37057	1.42
		214	0.48028			214	1.36833	1.42
		215	0.48001			215	1.36754	1.42
		216	0.4802			216	1.36809	1.42
		217	0.48011			217	1.36785	1.42
		218	0.47963			218	1.36648	1.42
		219	0.47995			219	1.36737	1.42
		220	0.47993			220	1.36734	1.42
		221	0.47928			221	1.36548	1.42
		222	0.47911			222	1.365	1.42
		223	0.47897			223	1.36458	1.42
		224	0.4789			224	1.3644	1.42
		225	0.47921			225	1.36526	1.42
		226	0.47879			226	1.36409	1.42
		227	0.47845			227	1.3631	1.42
		228	0.47864			228	1.36365	1.42
		229	0.47876			229	1.36399	1.42
		230	0.47901			230	1.3647	1.42
		231	0.35728			231	1.72038	2.4
		232	0.37131			232	1.78794	2.4
		233	0.36981			233	1.78071	2.4
		234	0.36901			234	1.77687	2.4
		235	0.36922			235	1.7779	2.4
		236	0.3691			236	1.77729	2.4
		237	0.3691			237	1.77729	2.4
		238	0.36911			238	1.77737	2.4
		239	0.36905			239	1.77705	2.4
		240	0.36934			240	1.77847	2.4
		241	0.36912			241	1.77739	2.4
		242	0.36938			242	1.77867	2.4
		243	0.36984			243	1.78085	2.4
		244	0.37005			244	1.78189	2.4
		245	0.37028			245	1.78297	2.4
		246	0.37076			246	1.78527	2.4
		247	0.37066			247	1.78482	2.4
		248	0.37045			248	1.78381	2.4
		249	0.37063			249	1.78466	2.4
		250	0.37039			250	1.78353	2.4
		251	0.37041			251	1.78363	2.4
		252	0.37014			252	1.78231	2.4
		253	0.37017			253	1.78243	2.4
		254	0.36971			254	1.78026	2.4
		255	0.36938			255	1.77865	2.4
		256	0.36944			256	1.77896	2.4
		257	0.3689			257	1.77632	2.4
		258	0.3692			258	1.77776	2.4
		259	0.36925			259	1.778	2.4
		260	0.36987			260	1.78099	2.4
		261	0.37002			261	1.78175	2.4
		262	0.37052			262	1.78416	2.4
		263	0.37027			263	1.78296	2.4
		264	0.37003			264	1.78179	2.4
		265	0.37009			265	1.78209	2.4
		266	0.37045			266	1.78378	2.4
		267	0.37052			267	1.78412	2.4
		268	0.37049			268	1.784	2.4
		269	0.37127			269	1.78773	2.4
		270	0.37101			270	1.78649	2.4
		271	0.37077			271	1.78532	2.4
		272	0.37031			272	1.78313	2.4
		273	0.36954			273	1.77944	2.4
		274	0.36909			274	1.77724	2.4
		275	0.36828			275	1.77333	2.4
		276	0.36739			276	1.76909	2.4
		277	0.36751			277	1.76965	2.4
		278	0.3669			278	1.76672	2.4
		279	0.36736			279	1.76894	2.4
		280	0.36715			280	1.76793	2.4
		281	0.36842			281	1.774	2.4
		282	0.36878			282	1.77575	2.4
		283	0.36911			283	1.77732	2.4
		284	0.36921			284	1.77782	2.4
		285	0.36907			285	1.77716	2.4
		286	0.3694			286	1.77876	2.4
		287	0.36961			287	1.77976	2.4
		288	0.36928			288	1.77815	2.4
		289	0.36876			289	1.77566	2.4
		290	0.36852			290	1.77451	2.4
		291	0.36778			291	1.77092	2.4
		292	0.36806			292	1.77227	2.4
		293	0.36814			293	1.77266	2.4
		294	0.36846			294	1.77421	2.4
		295	0.36886			295	1.77612	2.4
		296	0.36824			296	1.77316	2.4
		297	0.36791			297	1.77158	2.4
		298	0.3681			298	1.77247	2.4
		299	0.36815			299	1.77271	2.4
		300	0.36773			300	1.77072	2.4
		301	0.36817			301	1.77282	2.4
		302	0.36839			302	1.77387	2.4
		303	0.36877			303	1.77569	2.4
		304	0.36927			304	1.77812	2.4
		305	0.36914			305	1.77751	2.4
		306	0.3689			306	1.77632	2.4
		307	0.369			307	1.77683	2.4
		308	0.36905			308	1.77707	2.4
		309	0.36835			309	1.7737	2.4
		310	0.3683			310	1.77344	2.4
		311	0.36824			311	1.77316	2.4
		312	0.36789			312	1.77148	2.4
		313	0.36702			313	1.76727	2.4
		314	0.36644			314	1.76447	2.4
		315	0.3661			315	1.76283	2.4
		316	0.366			316	1.76236	2.4
		317	0.36643			317	1.76444	2.4
		318	0.3666			318	1.76528	2.4
		319	0.36666			319	1.76556	2.4
		320	0.36685			320	1.76647	2.4
		321	0.36775			321	1.77079	2.4
		322	0.36842			322	1.77403	2.4
		323	0.36888			323	1.77623	2.4
		324	0.36902			324	1.7769	2.4
		325	0.36945			325	1.77896	2.4
		326	0.36908			326	1.77718	2.4
		327	0.36924			327	1.77798	2.4
		328	0.36931			328	1.77831	2.4
		329	0.36879			329	1.77578	2.4
		330	0.36847			330	1.77425	2.4
		331	0.36821			331	1.77304	2.4
		332	0.36774			332	1.77077	2.4
		333	0.36743			333	1.76925	2.4
		334	0.36671			334	1.76577	2.4
		335	0.36656			335	1.76505	2.4
		336	0.36628			336	1.76371	2.4
		337	0.36596			337	1.7622	2.4
		338	0.36538			338	1.75937	2.4
		339	0.36545			339	1.75973	2.4
		340	0.36563			340	1.7606	2.4
		341	0.36612			341	1.76294	2.4
		342	0.3663			342	1.76382	2.4
		343	0.36635			343	1.76405	2.4
		344	0.36647			344	1.76464	2.4
		345	0.3667			345	1.76574	2.4
		346	0.36704			346	1.76738	2.4
		347	0.3671			347	1.76765	2.4
		348	0.36721			348	1.7682	2.4
		349	0.36743			349	1.76926	2.4
		350	0.3674			350	1.76913	2.4
		351	0.36734			351	1.76882	2.4
		352	0.36762			352	1.77017	2.4
		353	0.36747			353	1.76944	2.4
		354	0.36748			354	1.76949	2.4
		355	0.36755			355	1.76985	2.4
		356	0.36706			356	1.76747	2.4
		357	0.36734			357	1.76882	2.4
		358	0.3677			358	1.77055	2.4
		359	0.36803			359	1.77214	2.4
		360	0.36802			360	1.77211	2.4
		361	0.36827			361	1.7733	2.4
		362	0.36835			362	1.7737	2.4
		363	0.3689			363	1.77635	2.4
		364	0.36854			364	1.77459	2.4
		365	0.36844			365	1.77413	2.4
		366	0.36823			366	1.77313	2.4
		367	0.36799			367	1.77195	2.4
		368	0.36809			368	1.77244	2.4
		369	0.36843			369	1.77409	2.4
		370	0.36884			370	1.77602	2.4
		371	0.36878			371	1.77574	2.4
		372	0.3685			372	1.77441	2.4
		373	0.36805			373	1.77226	2.4
		374	0.36775			374	1.77081	2.4
		375	0.36777			375	1.77089	2.4
		376	0.368			376	1.77202	2.4
		377	0.36815			377	1.77272	2.4
		378	0.36791			378	1.77156	2.4
		379	0.36774			379	1.77076	2.4
		380	0.3677			380	1.77054	2.4
		381	0.36746			381	1.76941	2.4
		382	0.36735			382	1.76885	2.4
		383	0.3672			383	1.76813	2.4
		384	0.36701			384	1.76725	2.4
		385	0.36702			385	1.76729	2.4
		386	0.36689			386	1.76668	2.4
		387	0.36667			387	1.76558	2.4
		388	0.36696			388	1.76702	2.4
		389	0.36716			389	1.76797	2.4
		390	0.36722			390	1.76823	2.4
		391	0.3669			391	1.76673	2.4
		392	0.36717			392	1.76803	2.4
		393	0.36724			393	1.76836	2.4
		394	0.367			394	1.76721	2.4
		395	0.36696			395	1.76701	2.4
		396	0.36796			396	1.7718	2.4
		397	0.36777			397	1.77091	2.4
		398	0.3682			398	1.77298	2.4
		399	0.36818			399	1.77286	2.4
		400	0.3691			400	1.77732	2.4
		401	0.36922			401	1.77788	2.4
		402	0.36911			402	1.77733	2.4
		403	0.36894			403	1.77653	2.4
		404	0.36893			404	1.77646	2.4
		405	0.36914			405	1.7775	2.4
		406	0.36946			406	1.77905	2.4
		407	0.36928			407	1.77818	2.4
		408	0.36965			408	1.77997	2.4
		409	0.36951			409	1.77926	2.4
		410	0.36933			410	1.77842	2.4
		411	0.36898			411	1.7767	2.4
		412	0.36939			412	1.77867	2.4
		413	0.36873			413	1.77554	2.4
		414	0.36887			414	1.77617	2.4
		415	0.36888			415	1.77626	2.4
		416	0.36757			416	1.76992	2.4
		417	0.36644			417	1.76449	2.4
		418	0.36578			418	1.76132	2.4
		419	0.36611			419	1.76288	2.4
		420	0.36645			420	1.76456	2.4
		421	0.36716			421	1.76798	2.4
		422	0.36708			422	1.76756	2.4
		423	0.36687			423	1.76654	2.4
		424	0.36717			424	1.76801	2.4
		425	0.36685			425	1.76647	2.4
		426	0.36685			426	1.76647	2.4
		427	0.36725			427	1.7684	2.4
		428	0.36773			428	1.77072	2.4
		429	0.36865			429	1.77514	2.4
		430	0.36869			430	1.77533	2.4
		431	0.36888			431	1.77625	2.4
		432	0.3691			432	1.7773	2.4
		433	0.3689			433	1.77633	2.4
		434	0.36868			434	1.77526	2.4
		435	0.36895			435	1.77659	2.4
		436	0.36867			436	1.77521	2.4
		437	0.36884			437	1.77607	2.4
		438	0.36853			438	1.77454	2.4
		439	0.36824			439	1.77316	2.4
		440	0.31386			440	2.4559	3.9
		441	0.31412			441	2.4579	3.9
		442	0.31427			442	2.45909	3.9
		443	0.31478			443	2.46304	3.9
		444	0.31467			444	2.46221	3.9
		445	0.31461			445	2.46176	3.9
		446	0.3145			446	2.46084	3.9
		447	0.31435			447	2.45969	3.9
		448	0.31466			448	2.4621	3.9
		449	0.31471			449	2.4625	3.9
		450	0.31551			450	2.46879	3.9
		451	0.31472			451	2.46262	3.9
		452	0.31781			452	2.48676	3.9
		453	0.31759			453	2.48503	3.9
		454	0.31856			454	2.49262	3.9
		455	0.31902			455	2.49627	3.9
		456	0.31942			456	2.49939	3.9
		457	0.32047			457	2.50758	3.9
		458	0.32018			458	2.5053	3.9
		459	0.32081			459	2.51028	3.9
		460	0.32103			460	2.51198	3.9
		461	0.32099			461	2.51164	3.9
		462	0.32057			462	2.50836	3.9
		463	0.32078			463	2.51	3.9
		464	0.32095			464	2.51137	3.9
		465	0.32081			465	2.51023	3.9
		466	0.32058			466	2.50842	3.9
		467	0.32074			467	2.50973	3.9
		468	0.32085			468	2.51058	3.9
		469	0.32145			469	2.51526	3.9
		470	0.32232			470	2.52204	3.9
		471	0.3199			471	2.50311	3.9
		472	0.31749			472	2.48424	3.9
		473	0.31753			473	2.48455	3.9
		474	0.31457			474	2.4614	3.9
		475	0.31449			475	2.46082	3.9
		476	0.31474			476	2.46276	3.9
		477	0.3143			477	2.45935	3.9
		478	0.31421			478	2.45864	3.9
		479	0.31431			479	2.45943	3.9
		480	0.3149			480	2.46404	3.9
		481	0.31526			481	2.46682	3.9
		482	0.31547			482	2.46848	3.9
		483	0.31624			483	2.47452	3.9
		484	0.31728			484	2.48263	3.9
		485	0.31832			485	2.49078	3.9
		486	0.31855			486	2.49256	3.9
		487	0.31967			487	2.50136	3.9
		488	0.31957			488	2.50059	3.9
		489	0.31975			489	2.50198	3.9
		490	0.32002			490	2.50406	3.9
		491	0.32			491	2.50392	3.9
		492	0.31961			492	2.50087	3.9
		493	0.31928			493	2.49829	3.9
		494	0.31872			494	2.49389	3.9
		495	0.31897			495	2.49587	3.9
		496	0.31915			496	2.49727	3.9
		497	0.32053			497	2.5081	3.9
		498	0.32414			498	2.53631	3.9
		499	0.32617			499	2.55219	3.9
		500	0.32666			500	2.55602	3.9
		501	0.3272			501	2.56024	3.9
		502	0.32729			502	2.56099	3.9
		503	0.32732			503	2.56116	3.9
		504	0.327			504	2.55872	3.9
		505	0.32723			505	2.56045	3.9
		506	0.32389			506	2.53435	3.9
		507	0.32361			507	2.53214	3.9
		508	0.323			508	2.52737	3.9
		509	0.32252			509	2.52364	3.9
		510	0.32196			510	2.51927	3.9
		511	0.32259			511	2.52415	3.9
		512	0.32294			512	2.52693	3.9
		513	0.32407			513	2.53579	3.9
		514	0.32413			514	2.53621	3.9
		515	0.32434			515	2.53788	3.9
		516	0.32476			516	2.54115	3.9
		517	0.32466			517	2.54041	3.9
		518	0.32521			518	2.54465	3.9
		519	0.32678			519	2.55693	3.9
		520	0.32746			520	2.56232	3.9
		521	0.32814			521	2.56759	3.9
		522	0.3288			522	2.57274	3.9
		523	0.32939			523	2.57742	3.9
		524	0.32936			524	2.57719	3.9
		525	0.32979			525	2.58056	3.9
		526	0.3299			526	2.58138	3.9
		527	0.33022			527	2.58392	3.9
		528	0.33019			528	2.58365	3.9
		529	0.33051			529	2.58619	3.9
		530	0.33071			530	2.58774	3.9
		531	0.33089			531	2.58915	3.9
		532	0.33133			532	2.59256	3.9
		533	0.33117			533	2.59135	3.9
		534	0.33149			534	2.59379	3.9
		535	0.33154			535	2.59422	3.9
		536	0.33111			536	2.59085	3.9
		537	0.33165			537	2.59507	3.9
		538	0.33261			538	2.60262	3.9
		539	0.33306			539	2.60608	3.9
		540	0.33326			540	2.60763	3.9
		541	0.33319			541	2.60714	3.9
		542	0.33338			542	2.6086	3.9
		543	0.33326			543	2.6077	3.9
		544	0.33325			544	2.60757	3.9
		545	0.33351			545	2.60963	3.9
		546	0.33322			546	2.60733	3.9
		547	0.33326			547	2.60767	3.9
		548	0.33341			548	2.60888	3.9
		549	0.33334			549	2.60829	3.9
		550	0.33307			550	2.60618	3.9
		551	0.32909			551	2.57505	3.9
		552	0.32636			552	2.55372	3.9
		553	0.32665			553	2.55594	3.9
		554	0.32698			554	2.55852	3.9
		555	0.32821			555	2.56818	3.9
		556	0.33105			556	2.59036	3.9
		557	0.33092			557	2.58934	3.9
		558	0.33108			558	2.59059	3.9
		559	0.33111			559	2.59083	3.9
		560	0.33153			560	2.59411	3.9
		561	0.3315			561	2.59387	3.9
		562	0.33171			562	2.59553	3.9
		563	0.33194			563	2.59734	3.9
		564	0.33235			564	2.60054	3.9
		565	0.33214			565	2.5989	3.9
		566	0.3322			566	2.59935	3.9
		567	0.33215			567	2.59895	3.9
		568	0.33242			568	2.60108	3.9
		569	0.33236			569	2.60066	3.9
		570	0.33275			570	2.60366	3.9
		571	0.3328			571	2.60404	3.9
		572	0.33305			572	2.60605	3.9
		573	0.33279			573	2.60397	3.9
		574	0.33295			574	2.60524	3.9
		575	0.333			575	2.60564	3.9
		576	0.3325			576	2.60173	3.9
		577	0.33239			577	2.60086	3.9
		578	0.33237			578	2.60074	3.9
		579	0.3322			579	2.59934	3.9
		580	0.33246			580	2.60141	3.9
		581	0.33254			581	2.60201	3.9
		582	0.3324			582	2.60096	3.9
		583	0.33262			583	2.60269	3.9
		584	0.33236			584	2.60066	3.9
		585	0.33229			585	2.60011	3.9
		586	0.3319			586	2.59703	3.9
		587	0.33197			587	2.59759	3.9

## Sheet: Figure 4e
Figure 4e		Time (s)	Normalized (I(850nm)/I(laser))			Time (s)	Normalized (I(850nm))	I (laser)
		1	1			1	1.00053	0.5
Single antenna		2	0.98905			2	0.98958	0.5
		3	0.94171			3	0.9422	0.5
		4	0.91278			4	0.91326	0.5
		5	0.90851			5	0.90899	0.5
		6	0.97677			6	0.97729	0.5
		7	0.9294			7	0.92989	0.5
		8	0.95884			8	0.95935	0.5
		9	0.96052			9	0.96103	0.5
		10	0.93058			10	0.93107	0.5
		11	0.93144			11	0.93193	0.5
		12	0.91516			12	0.91564	0.5
		13	0.96781			13	0.96832	0.5
		14	0.97998			14	0.9805	0.5
		15	0.98648			15	0.987	0.5
		16	0.98566			16	0.98618	0.5
		17	0.97257			17	0.97308	0.5
		18	0.93821			18	0.9387	0.5
		19	0.93221			19	0.9327	0.5
		20	0.93034			20	0.93083	0.5
		21	0.91651			21	0.91699	0.5
		22	0.93349			22	0.93398	0.5
		23	0.90814			23	0.90862	0.5
		24	0.90196			24	0.90243	0.5
		25	0.8976			25	0.89807	0.5
		26	0.90751			26	0.90798	0.5
		27	0.43501			27	1.23609	1.42
		28	0.44921			28	1.27643	1.42
		29	0.43642			29	1.24008	1.42
		30	0.43642			30	1.24008	1.42
		31	0.43777			31	1.24392	1.42
		32	0.43822			32	1.24519	1.42
		33	0.43138			33	1.22577	1.42
		34	0.42582			34	1.20998	1.42
		35	0.43006			35	1.22201	1.42
		36	0.43161			36	1.22641	1.42
		37	0.43895			37	1.24729	1.42
		38	0.43936			38	1.24845	1.42
		39	0.44709			39	1.27039	1.42
		40	0.45326			40	1.28794	1.42
		41	0.45096			41	1.2814	1.42
		42	0.45637			42	1.29677	1.42
		43	0.45823			43	1.30206	1.42
		44	0.46082			44	1.30943	1.42
		45	0.45722			45	1.29919	1.42
		46	0.44864			46	1.27482	1.42
		47	0.46133			47	1.31088	1.42
		48	0.45406			48	1.29021	1.42
		49	0.45386			49	1.28965	1.42
		50	0.45227			50	1.28513	1.42
		51	0.45539			51	1.29398	1.42
		52	0.45768			52	1.30049	1.42
		53	0.46041			53	1.30825	1.42
		54	0.46323			54	1.31626	1.42
		55	0.46357			55	1.31723	1.42
		56	0.46831			56	1.33071	1.42
		57	0.46645			57	1.32541	1.42
		58	0.46758			58	1.32863	1.42
		59	0.4702			59	1.33608	1.42
		60	0.46314			60	1.316	1.42
		61	0.45879			61	1.30364	1.42
		62	0.45821			62	1.30202	1.42
		63	0.46438			63	1.31955	1.42
		64	0.4587			64	1.30339	1.42
		65	0.45743			65	1.2998	1.42
		66	0.45996			66	1.30697	1.42
		67	0.4528			67	1.28663	1.42
		68	0.44346			68	1.26009	1.42
		69	0.4427			69	1.25792	1.42
		70	0.44363			70	1.26059	1.42
		71	0.44929			71	1.27665	1.42
		72	0.45266			72	1.28622	1.42
		73	0.45295			73	1.28706	1.42
		74	0.45787			74	1.30103	1.42
		75	0.44991			75	1.27842	1.42
		76	0.44911			76	1.27614	1.42
		77	0.4421			77	1.25622	1.42
		78	0.43519			78	1.23658	1.42
		79	0.43066			79	1.22372	1.42
		80	0.41781			80	1.18722	1.42
		81	0.4143			81	1.17723	1.42
		82	0.405			82	1.15081	1.42
		83	0.40858			83	1.16099	1.42
		84	0.37626			84	1.06915	1.42
		85	0.36498			85	1.03708	1.42
		86	0.36311			86	1.03177	1.42
		87	0.36096			87	1.02566	1.42
		88	0.34457			88	0.97909	1.42
		89	0.35501			89	1.00877	1.42
		90	0.35614			90	1.01198	1.42
		91	0.35542			91	1.00992	1.42
		92	0.35821			92	1.01785	1.42
		93	0.35156			93	0.99895	1.42
		94	0.35307			94	1.00325	1.42
		95	0.35533			95	1.00967	1.42
		96	0.36039			96	1.02406	1.42
		97	0.35985			97	1.02251	1.42
		98	0.37184			98	1.05658	1.42
		99	0.3695			99	1.04992	1.42
		100	0.37143			100	1.0554	1.42
		101	0.36168			101	1.02771	1.42
		102	0.35882			102	1.0196	1.42
		103	0.35882			103	1.01958	1.42
		104	0.35656			104	1.01316	1.42
		105	0.35051			105	0.99598	1.42
		106	0.35434			106	1.00685	1.42
		107	0.35672			107	1.01362	1.42
		108	0.35806			108	1.01743	1.42
		109	0.36192			109	1.0284	1.42
		110	0.36968			110	1.05045	1.42
		111	0.367			111	1.04283	1.42
		112	0.37423			112	1.06337	1.42
		113	0.37936			113	1.07794	1.42
		114	0.39239			114	1.11497	1.42
		115	0.39412			115	1.11989	1.42
		116	0.39771			116	1.13008	1.42
		117	0.4006			117	1.13831	1.42
		118	0.4044			118	1.1491	1.42
		119	0.40416			119	1.14843	1.42
		120	0.40381			120	1.14744	1.42
		121	0.40939			121	1.16328	1.42
		122	0.41627			122	1.18282	1.42
		123	0.41683			123	1.18442	1.42
		124	0.429			124	1.219	1.42
		125	0.43167			125	1.22659	1.42
		126	0.42861			126	1.21789	1.42
		127	0.42886			127	1.2186	1.42
		128	0.42118			128	1.19677	1.42
		129	0.43537			129	1.2371	1.42
		130	0.43443			130	1.23444	1.42
		131	0.4431			131	1.25907	1.42
		132	0.44037			132	1.25131	1.42
		133	0.44096			133	1.25298	1.42
		134	0.45097			134	1.28144	1.42
		135	0.44476			135	1.26379	1.42
		136	0.44153			136	1.25461	1.42
		137	0.44834			137	1.27397	1.42
		138	0.45303			138	1.28727	1.42
		139	0.45326			139	1.28793	1.42
		140	0.45161			140	1.28325	1.42
		141	0.44294			141	1.25862	1.42
		142	0.45114			142	1.28191	1.42
		143	0.45736			143	1.29959	1.42
		144	0.46324			144	1.3163	1.42
		145	0.46354			145	1.31715	1.42
		146	0.46042			146	1.3083	1.42
		147	0.45518			147	1.29339	1.42
		148	0.46301			148	1.31565	1.42
		149	0.45824			149	1.3021	1.42
		150	0.47237			150	1.34225	1.42
		151	0.4728			151	1.34346	1.42
		152	0.47257			152	1.34282	1.42
		153	0.47962			153	1.36283	1.42
		154	0.48093			154	1.36655	1.42
		155	0.48412			155	1.37563	1.42
		156	0.48378			156	1.37466	1.42
		157	0.4826			157	1.3713	1.42
		158	0.48036			158	1.36493	1.42
		159	0.4711			159	1.33864	1.42
		160	0.48316			160	1.37289	1.42
		161	0.47709			161	1.35565	1.42
		162	0.48198			162	1.36954	1.42
		163	0.47966			163	1.36296	1.42
		164	0.47956			164	1.36267	1.42
		165	0.47309			165	1.3443	1.42
		166	0.47613			166	1.35292	1.42
		167	0.47762			167	1.35717	1.42
		168	0.48196			168	1.36949	1.42
		169	0.47308			169	1.34427	1.42
		170	0.47197			170	1.3411	1.42
		171	0.47287			171	1.34365	1.42
		172	0.47623			172	1.35321	1.42
		173	0.4746			173	1.34857	1.42
		174	0.46918			174	1.33317	1.42
		175	0.46735			175	1.32798	1.42
		176	0.45441			176	1.29119	1.42
		177	0.46009			177	1.30734	1.42
		178	0.46191			178	1.31253	1.42
		179	0.47059			179	1.33718	1.42
		180	0.47209			180	1.34145	1.42
		181	0.46946			181	1.33396	1.42
		182	0.47172			182	1.3404	1.42
		183	0.47124			183	1.33903	1.42
		184	0.46595			184	1.32399	1.42
		185	0.46016			185	1.30755	1.42
		186	0.45593			186	1.29553	1.42
		187	0.45628			187	1.29651	1.42
		188	0.45513			188	1.29324	1.42
		189	0.45697			189	1.29849	1.42
		190	0.45221			190	1.28496	1.42
		191	0.45539			191	1.294	1.42
		192	0.45777			192	1.30076	1.42
		193	0.46087			193	1.30957	1.42
		194	0.45906			194	1.30441	1.42
		195	0.45689			195	1.29826	1.42
		196	0.45513			196	1.29324	1.42
		197	0.45097			197	1.28142	1.42
		198	0.4381			198	1.24485	1.42
		199	0.43953			199	1.24891	1.42
		200	0.43083			200	1.2242	1.42
		201	0.43067			201	1.22375	1.42
		202	0.42144			202	1.19754	1.42
		203	0.41749			203	1.1863	1.42
		204	0.42437			204	1.20585	1.42
		205	0.4225			205	1.20053	1.42
		206	0.41128			206	1.16865	1.42
		207	0.39663			207	1.12704	1.42
		208	0.39193			208	1.11368	1.42
		209	0.37819			209	1.07464	1.42
		210	0.35506			210	1.00889	1.42
		211	0.34272			211	0.97384	1.42
		212	0.34253			212	0.97331	1.42
		213	0.35183			213	0.99972	1.42
		214	0.34393			214	0.97729	1.42
		215	0.34467			215	0.97938	1.42
		216	0.34194			216	0.97163	1.42
		217	0.3366			217	0.95644	1.42
		218	0.34118			218	0.96945	1.42
		219	0.33621			219	0.95535	1.42
		220	0.34085			220	0.96852	1.42
		221	0.34943			221	0.99291	1.42
		222	0.34918			222	0.9922	1.42
		223	0.35217			223	1.00069	1.42
		224	0.3483			224	0.9897	1.42
		225	0.3492			225	0.99224	1.42
		226	0.34787			226	0.98848	1.42
		227	0.34672			227	0.98521	1.42
		228	0.34713			228	0.98638	1.42
		229	0.34771			229	0.98801	1.42
		230	0.34945			230	0.99295	1.42
		231	0.36239			231	1.74037	2.4
		232	0.36356			232	1.74599	2.4
		233	0.36594			233	1.75742	2.4
		234	0.35636			234	1.71143	2.4
		235	0.34617			235	1.66249	2.4
		236	0.34885			236	1.67536	2.4
		237	0.34801			237	1.67135	2.4
		238	0.35103			238	1.68583	2.4
		239	0.35354			239	1.6979	2.4
		240	0.35566			240	1.70805	2.4
		241	0.36072			241	1.73238	2.4
		242	0.36789			242	1.76681	2.4
		243	0.36885			243	1.77141	2.4
		244	0.37086			244	1.78108	2.4
		245	0.37761			245	1.81346	2.4
		246	0.37962			246	1.82313	2.4
		247	0.37775			247	1.81418	2.4
		248	0.38513			248	1.84962	2.4
		249	0.38791			249	1.86293	2.4
		250	0.38576			250	1.85263	2.4
		251	0.39184			251	1.88182	2.4
		252	0.39818			252	1.91226	2.4
		253	0.39894			253	1.9159	2.4
		254	0.40124			254	1.92696	2.4
		255	0.403			255	1.9354	2.4
		256	0.4076			256	1.95752	2.4
		257	0.41051			257	1.97147	2.4
		258	0.41144			258	1.97595	2.4
		259	0.40972			259	1.96768	2.4
		260	0.40662			260	1.9528	2.4
		261	0.39972			261	1.91969	2.4
		262	0.39514			262	1.89766	2.4
		263	0.38924			263	1.86933	2.4
		264	0.38512			264	1.84955	2.4
		265	0.38335			265	1.84108	2.4
		266	0.38731			266	1.86009	2.4
		267	0.39009			267	1.87343	2.4
		268	0.38963			268	1.87121	2.4
		269	0.38857			269	1.86613	2.4
		270	0.38088			270	1.82917	2.4
		271	0.378			271	1.81536	2.4
		272	0.38246			272	1.83679	2.4
		273	0.36536			273	1.75463	2.4
		274	0.36214			274	1.73919	2.4
		275	0.35949			275	1.72645	2.4
		276	0.34799			276	1.67122	2.4
		277	0.35522			277	1.70594	2.4
		278	0.35346			278	1.69749	2.4
		279	0.35387			279	1.69945	2.4
		280	0.36071			280	1.7323	2.4
		281	0.3643			281	1.74957	2.4
		282	0.36825			282	1.76852	2.4
		283	0.37059			283	1.77979	2.4
		284	0.37059			284	1.77979	2.4
		285	0.37337			285	1.79314	2.4
		286	0.37471			286	1.79955	2.4
		287	0.37452			287	1.79864	2.4
		288	0.38406			288	1.84444	2.4
		289	0.38832			289	1.86491	2.4
		290	0.38954			290	1.87076	2.4
		291	0.39513			291	1.89762	2.4
		292	0.40071			292	1.92441	2.4
		293	0.40507			293	1.94535	2.4
		294	0.407			294	1.95462	2.4
		295	0.39731			295	1.9081	2.4
		296	0.40042			296	1.92304	2.4
		297	0.39706			297	1.90688	2.4
		298	0.39431			298	1.89369	2.4
		299	0.39056			299	1.87567	2.4
		300	0.38189			300	1.83405	2.4
		301	0.3838			301	1.84323	2.4
		302	0.37065			302	1.78004	2.4
		303	0.37364			303	1.79442	2.4
		304	0.36483			304	1.75212	2.4
		305	0.37011			305	1.77749	2.4
		306	0.35923			306	1.72523	2.4
		307	0.36537			307	1.75468	2.4
		308	0.36533			308	1.75453	2.4
		309	0.35663			309	1.71274	2.4
		310	0.35352			310	1.69779	2.4
		311	0.35702			311	1.71459	2.4
		312	0.35411			312	1.70064	2.4
		313	0.35108			313	1.68609	2.4
		314	0.35123			314	1.68678	2.4
		315	0.35084			315	1.68494	2.4
		316	0.35002			316	1.68099	2.4
		317	0.35497			317	1.70477	2.4
		318	0.3584			318	1.72123	2.4
		319	0.35919			319	1.725	2.4
		320	0.36493			320	1.75258	2.4
		321	0.36871			321	1.77072	2.4
		322	0.37174			322	1.78529	2.4
		323	0.37361			323	1.79429	2.4
		324	0.38136			324	1.83152	2.4
		325	0.38514			325	1.84963	2.4
		326	0.38928			326	1.86955	2.4
		327	0.38848			327	1.8657	2.4
		328	0.39091			328	1.87734	2.4
		329	0.39201			329	1.88264	2.4
		330	0.39158			330	1.88057	2.4
		331	0.39771			331	1.91003	2.4
		332	0.39775			332	1.91019	2.4
		333	0.39662			333	1.90476	2.4
		334	0.3938			334	1.89126	2.4
		335	0.40264			335	1.93369	2.4
		336	0.40008			336	1.92138	2.4
		337	0.4018			337	1.92964	2.4
		338	0.39697			338	1.90648	2.4
		339	0.39073			339	1.87647	2.4
		340	0.39076			340	1.87662	2.4
		341	0.38641			341	1.85574	2.4
		342	0.39224			342	1.88376	2.4
		343	0.38766			343	1.86177	2.4
		344	0.38621			344	1.85477	2.4
		345	0.3757			345	1.80433	2.4
		346	0.3728			346	1.79038	2.4
		347	0.3694			347	1.77406	2.4
		348	0.36272			348	1.74199	2.4
		349	0.36356			349	1.74601	2.4
		350	0.36389			350	1.74759	2.4
		351	0.35817			351	1.72013	2.4
		352	0.35474			352	1.70365	2.4
		353	0.35205			353	1.69074	2.4
		354	0.34775			354	1.67009	2.4
		355	0.3451			355	1.65734	2.4
		356	0.34461			356	1.65502	2.4
		357	0.34368			357	1.65056	2.4
		358	0.34276			358	1.64613	2.4
		359	0.34381			359	1.65114	2.4
		360	0.34766			360	1.66963	2.4
		361	0.35172			361	1.68913	2.4
		362	0.35345			362	1.69746	2.4
		363	0.3563			363	1.71115	2.4
		364	0.36144			364	1.73583	2.4
		365	0.36408			365	1.74852	2.4
		366	0.36496			366	1.75275	2.4
		367	0.37097			367	1.78161	2.4
		368	0.37257			368	1.78927	2.4
		369	0.37329			369	1.79272	2.4
		370	0.37701			370	1.8106	2.4
		371	0.3806			371	1.82784	2.4
		372	0.38169			372	1.83306	2.4
		373	0.3837			373	1.84274	2.4
		374	0.38252			374	1.83705	2.4
		375	0.383			375	1.83937	2.4
		376	0.38073			376	1.82845	2.4
		377	0.37893			377	1.81984	2.4
		378	0.37765			378	1.81369	2.4
		379	0.38062			379	1.82796	2.4
		380	0.38338			380	1.8412	2.4
		381	0.38203			381	1.83469	2.4
		382	0.3839			382	1.84367	2.4
		383	0.38719			383	1.85951	2.4
		384	0.38755			384	1.8612	2.4
		385	0.39095			385	1.87757	2.4
		386	0.38892			386	1.8678	2.4
		387	0.38912			387	1.86874	2.4
		388	0.3884			388	1.86528	2.4
		389	0.39304			389	1.8876	2.4
		390	0.3921			390	1.88305	2.4
		391	0.38525			391	1.85019	2.4
		392	0.3858			392	1.8528	2.4
		393	0.38561			393	1.85192	2.4
		394	0.37813			394	1.816	2.4
		395	0.37228			395	1.78788	2.4
		396	0.37023			396	1.77804	2.4
		397	0.36496			397	1.75272	2.4
		398	0.35574			398	1.70847	2.4
		399	0.35302			399	1.69539	2.4
		400	0.34872			400	1.67473	2.4
		401	0.33873			401	1.62677	2.4
		402	0.33978			402	1.6318	2.4
		403	0.34231			403	1.64397	2.4
		404	0.34404			404	1.65226	2.4
		405	0.33626			405	1.61491	2.4
		406	0.33632			406	1.61518	2.4
		407	0.34882			407	1.6752	2.4
		408	0.34862			408	1.67425	2.4
		409	0.34751			409	1.66894	2.4
		410	0.34779			410	1.67029	2.4
		411	0.33822			411	1.62433	2.4
		412	0.3493			412	1.67752	2.4
		413	0.34349			413	1.64961	2.4
		414	0.34577			414	1.66059	2.4
		415	0.34197			415	1.64233	2.4
		416	0.34508			416	1.65726	2.4
		417	0.34607			417	1.66203	2.4
		418	0.33937			418	1.62982	2.4
		419	0.34104			419	1.63787	2.4
		420	0.34479			420	1.65584	2.4
		421	0.34832			421	1.67284	2.4
		422	0.35041			422	1.68286	2.4
		423	0.35443			423	1.70217	2.4
		424	0.35738			424	1.71632	2.4
		425	0.36143			425	1.7358	2.4
		426	0.36334			426	1.74495	2.4
		427	0.36727			427	1.76385	2.4
		428	0.37002			428	1.77705	2.4
		429	0.37659			429	1.80861	2.4
		430	0.37446			430	1.79835	2.4
		431	0.37316			431	1.7921	2.4
		432	0.37421			432	1.79717	2.4
		433	0.37407			433	1.79649	2.4
		434	0.37457			434	1.79888	2.4
		435	0.37678			435	1.80949	2.4
		436	0.3752			436	1.80189	2.4
		437	0.37533			437	1.80251	2.4
		438	0.37719			438	1.81149	2.4
		439	0.37721			439	1.81154	2.4
		440	0.32745			440	2.5555	3.9
		441	0.33491			441	2.61368	3.9
		442	0.33214			442	2.59204	3.9
		443	0.33717			443	2.63128	3.9
		444	0.35019			444	2.73295	3.9
		445	0.36139			445	2.82035	3.9
		446	0.37005			446	2.88789	3.9
		447	0.37312			447	2.91188	3.9
		448	0.36738			448	2.86708	3.9
		449	0.36361			449	2.83763	3.9
		450	0.34974			450	2.72941	3.9
		451	0.36622			451	2.85804	3.9
		452	0.31916			452	2.49072	3.9
		453	0.32475			453	2.53439	3.9
		454	0.31705			454	2.47428	3.9
		455	0.30721			455	2.39754	3.9
		456	0.31618			456	2.46754	3.9
		457	0.30344			457	2.36805	3.9
		458	0.31466			458	2.45565	3.9
		459	0.30959			459	2.41608	3.9
		460	0.31292			460	2.44206	3.9
		461	0.31773			461	2.47964	3.9
		462	0.32513			462	2.53735	3.9
		463	0.32507			463	2.53691	3.9
		464	0.32624			464	2.54605	3.9
		465	0.33411			465	2.60746	3.9
		466	0.32266			466	2.51804	3.9
		467	0.33602			467	2.62238	3.9
		468	0.34329			468	2.67909	3.9
		469	0.34993			469	2.7309	3.9
		470	0.3407			470	2.6589	3.9
		471	0.34697			471	2.70779	3.9
		472	0.35727			472	2.78817	3.9
		473	0.35609			473	2.77895	3.9
		474	0.37314			474	2.912	3.9
		475	0.37959			475	2.96238	3.9
		476	0.38605			476	3.01279	3.9
		477	0.38473			477	3.00246	3.9
		478	0.37684			478	2.94093	3.9
		479	0.38508			479	3.00524	3.9
		480	0.38515			480	3.00574	3.9
		481	0.37993			481	2.96504	3.9
		482	0.37609			482	2.93505	3.9
		483	0.36596			483	2.85598	3.9
		484	0.36179			484	2.82349	3.9
		485	0.35107			485	2.73978	3.9
		486	0.32643			486	2.54748	3.9
		487	0.33722			487	2.6317	3.9
		488	0.33505			488	2.61476	3.9
		489	0.33274			489	2.59674	3.9
		490	0.33099			490	2.58305	3.9
		491	0.32976			491	2.57346	3.9
		492	0.33224			492	2.59287	3.9
		493	0.33747			493	2.63363	3.9
		494	0.33159			494	2.58777	3.9
		495	0.3474			495	2.71113	3.9
		496	0.34809			496	2.71656	3.9
		497	0.34965			497	2.72868	3.9
		498	0.36575			498	2.85433	3.9
		499	0.38371			499	2.9945	3.9
		500	0.37023			500	2.88929	3.9
		501	0.36753			501	2.86822	3.9
		502	0.37541			502	2.92971	3.9
		503	0.37361			503	2.9157	3.9
		504	0.37044			504	2.89095	3.9
		505	0.37294			505	2.91044	3.9
		506	0.36915			506	2.88093	3.9
		507	0.36697			507	2.8639	3.9
		508	0.36609			508	2.85698	3.9
		509	0.36825			509	2.87387	3.9
		510	0.37335			510	2.91365	3.9
		511	0.38002			511	2.96575	3.9
		512	0.38528			512	3.0068	3.9
		513	0.3873			513	3.02256	3.9
		514	0.38582			514	3.01098	3.9
		515	0.38324			515	2.99087	3.9
		516	0.38593			516	3.01182	3.9
		517	0.38381			517	2.9953	3.9
		518	0.38025			518	2.96748	3.9
		519	0.36554			519	2.85274	3.9
		520	0.3547			520	2.7681	3.9
		521	0.34466			521	2.68976	3.9
		522	0.34165			522	2.66629	3.9
		523	0.32874			523	2.56556	3.9
		524	0.32881			524	2.56609	3.9
		525	0.33138			525	2.58613	3.9
		526	0.34365			526	2.68189	3.9
		527	0.33519			527	2.61583	3.9
		528	0.33973			528	2.65133	3.9
		529	0.34806			529	2.71632	3.9
		530	0.34429			530	2.68686	3.9
		531	0.34053			531	2.65755	3.9
		532	0.33649			532	2.626	3.9
		533	0.3362			533	2.62376	3.9
		534	0.35081			534	2.73777	3.9
		535	0.35624			535	2.78014	3.9
		536	0.36547			536	2.85214	3.9
		537	0.37349			537	2.91478	3.9
		538	0.37173			538	2.90103	3.9
		539	0.37457			539	2.9232	3.9
		540	0.36593			540	2.85575	3.9
		541	0.36422			541	2.84243	3.9
		542	0.36343			542	2.83623	3.9
		543	0.36677			543	2.8623	3.9
		544	0.36327			544	2.83497	3.9
		545	0.35438			545	2.76564	3.9
		546	0.35918			546	2.80312	3.9
		547	0.35487			547	2.76942	3.9
		548	0.35152			548	2.74328	3.9
		549	0.35281			549	2.75337	3.9
		550	0.35118			550	2.74065	3.9
		551	0.3629			551	2.8321	3.9
		552	0.36788			552	2.87101	3.9
		553	0.3679			553	2.87115	3.9
		554	0.37356			554	2.9153	3.9
		555	0.35922			555	2.80339	3.9
		556	0.32797			556	2.55955	3.9
		557	0.32299			557	2.52065	3.9
		558	0.32284			558	2.5195	3.9
		559	0.32045			559	2.50084	3.9
		560	0.32151			560	2.50908	3.9
		561	0.31863			561	2.48661	3.9
		562	0.31706			562	2.4744	3.9
		563	0.31635			563	2.46887	3.9
		564	0.31838			564	2.48464	3.9
		565	0.32051			565	2.50126	3.9
		566	0.32566			566	2.54146	3.9
		567	0.32893			567	2.56703	3.9
		568	0.33223			568	2.59275	3.9
		569	0.33531			569	2.61681	3.9
		570	0.3376			570	2.63467	3.9
		571	0.33724			571	2.63183	3.9
		572	0.33732			572	2.63252	3.9
		573	0.34859			573	2.7204	3.9
		574	0.34678			574	2.70635	3.9
		575	0.34839			575	2.71888	3.9
		576	0.3506			576	2.73614	3.9
		577	0.35262			577	2.7519	3.9
		578	0.35275			578	2.75292	3.9
		579	0.3529			579	2.75407	3.9
		580	0.35114			580	2.74037	3.9
		581	0.34664			581	2.70519	3.9
		582	0.34392			582	2.684	3.9
		583	0.33867			583	2.64304	3.9
		584	0.33933			584	2.64814	3.9
		585	0.33787			585	2.6368	3.9
		586	0.3394			586	2.64869	3.9
		587	0.34124			587	2.66311	3.9

## Sheet: Figure 5c
Figure 5c		Time (s)	Normalized intensity			Time (s)	Normalized intensity			Time (s)	Normalized intensity
		0	-0.4856			0	-0.11348			0	-0.60807
	Antenne A	1	-0.58878		Antenne B	1	0.18906		Antenne C	1	-0.65892
		2	-0.87605			2	0.35471			2	-0.83324
		3	-0.93868			3	0.226			3	-0.97195
		4	-0.91575			4	0.26996			4	-0.951
		5	-0.85015			5	0.39148			5	-0.85395
		6	-0.80466			6	0.45897			6	-0.65165
		7	-0.76949			7	0.56434			7	-0.63649
		8	-0.67857			8	0.59035			8	-0.40231
		9	-0.51561			9	0.59159			9	-0.18038
		10	-0.50393			10	0.82354			10	0.08043
		11	-0.29561			11	0.67049			11	0.22546
		12	-0.27842			12	0.60646			12	0.29345
		13	-0.07329			13	0.67132			13	0.4434
		14	-0.0092			14	0.55701			14	0.48341
		15	-0.0519			15	0.50779			15	0.48703
		16	0.01612			16	0.53665			16	0.56923
		17	0.10359			17	0.36841			17	0.59159
		18	0.16132			18	0.08103			18	0.44718
		19	0.08461			19	0.15913			19	0.53303
		20	0.30154			20	0.0284			20	0.4624
		21	0.62639			21	-0.27899			21	0.49961
		22	0.67021			22	-0.40529			22	0.45812
		23	0.79112			23	-0.55745			23	0.33905
		24	0.90908			24	-0.66744			24	0.40708
		25	0.98486			25	-0.81078			25	0.40919
		26	1			26	-0.9085			26	0.42592
		27	0.85734			27	-0.76304			27	0.39901
		28	0.74773			28	-0.76824			28	0.3206
		29	0.65843			29	-0.92907			29	0.14171
		30	0.51167			30	-0.83984			30	-0.0185
		31	0.35957			31	-0.86108			31	-0.12914
		32	0.21017			32	-0.82944			32	-0.12819
		33	0.15649			33	-0.72465			33	-0.15481
		34	0.2197			34	-0.51596			34	-0.13379
		35	0.3259			35	-0.42556			35	-0.20562
		36	0.33461			36	-0.34494			36	-0.32042
		37	0.37423			37	-0.33699			37	-0.50735
		38	0.09469			38	-0.48293			38	-0.56747
		39	0.06572			39	-0.45565			39	-0.51804
		40	0.12325			40	-0.32691			40	-0.38988
		41	-0.32557			41	-0.45969			41	-0.30971
		42	-0.38687			42	-0.37538			42	-0.33641
		43	-0.48756			43	-0.34115			43	-0.2341
		44	-0.94335			44	-0.55312			44	-0.46847
		45	-0.55345			45	-0.03996			45	-0.12167
		46	-0.61902			46	0.22629			46	-0.02781
		47	-0.61028			47	0.3878			47	0.0901
		48	-0.57788			48	0.37626			48	0.25793
		49	-0.31606			49	0.48629			49	0.48484
		50	-0.217			50	0.52295			50	0.7263
		51	-0.13308			51	0.62001			51	0.8206
		52	-0.13237			52	0.57557			52	0.86477
		53	-0.08325			53	0.61802			53	0.89794
		54	-0.19382			54	0.80518			54	0.9241
		55	-0.29296			55	0.65102			55	0.57111
		56	0.15787			56	0.45641			56	0.72072
		57	0.2571			57	0.28552			57	0.66429
		58	0.47106			58	-0.09526			58	0.4688
		59	0.59428			59	-0.27562			59	0.38703
		60	0.44554			60	-0.27434			60	0.32755
		61	0.7882			61	-0.35526			61	0.32312
		62	0.80908			62	-0.4278			62	0.20675
		63	0.71708			63	-0.57725			63	0.00608
		64	0.73875			64	-0.76788			64	0.11569
		65	0.66142			65	-0.84012			65	0.01262
		66	0.62726			66	-0.77535			66	-0.03929
		67	0.18178			67	-0.7051			67	-0.10818
		68	0.19866			68	-0.82178			68	-0.1433
		69	0.21024			69	-0.53357			69	-0.11587
		70	-0.07446			70	-0.71894			70	-0.28956
		71	-0.13976			71	-0.39442			71	-0.34172
		72	-0.29326			72	-0.49713			72	-0.61361
		73	-0.20848			73	0.02637			73	-0.70189
		74	-0.41196			74	-0.08775			74	-0.83746
		75	-0.20669			75	0.24388			75	-0.81341
		76	-0.20044			76	0.28719			76	-0.88677
		77	-0.51259			77	-0.06005			77	-0.87508
		78	-0.58852			78	-0.24723			78	-0.71748
		79	-0.48057			79	-0.26039			79	-0.48826
		80	-0.51617			80	0.07118			80	-0.41657
		81	-0.66799			81	0.02688			81	-0.42483
		82	-0.69702			82	0.35811			82	-0.4002
		83	-0.67119			83	0.60186			83	-0.45616
		84	-0.64648			84	0.76957			84	-0.45937
		85	-0.57945			85	0.8487			85	-0.51052
		86	-0.4595			86	0.87745			86	-0.43157
		87	-0.45356			87	0.85143			87	-0.26526
		88	-0.32421			88	0.78892			88	-0.19319
		89	-0.20258			89	0.79058			89	-0.01135
		90	-0.21541			90	0.9558			90	0.21859
		91	-0.34139			91	1			91	0.23832
		92	0.19828			92	0.79517			92	0.51971
		93	0.26972			93	0.82001			93	0.66947
		94	0.39839			94	0.85901			94	0.77539
		95	0.36392			95	0.86819			95	0.84453
		96	0.46131			96	0.84926			96	0.85174
		97	0.47183			97	0.87454			97	0.91416
		98	0.50666			98	0.84474			98	0.99272
		99	0.68171			99	0.62933			99	0.91919
		100	0.69463			100	0.44579			100	0.86535
		101	0.64064			101	0.25415			101	0.79216
		102	0.70866			102	-0.12293			102	0.71697
		103	0.82929			103	-0.10813			103	0.71457
		104	0.80156			104	-0.33113			104	0.52073
		105	0.83683			105	-0.50555			105	0.45046
		106	0.85033			106	-0.7924			106	0.39777
		107	0.71803			107	-0.89006			107	0.33588
		108	0.78447			108	-0.86252			108	0.1358
		109	0.61778			109	-0.93325			109	0.08247
		110	0.68047			110	-0.64111			110	0.08355
		111	0.59859			111	-0.62389			111	0.08695
		112	0.49418			112	-0.40551			112	0.03416
		113	0.30509			113	-0.53861			113	-0.12654
		114	0.03113			114	-0.38546			114	-0.1981
		115	-0.02012			115	-0.35356			115	-0.24503
		116	-0.22323			116	-0.27002			116	-0.34633
		117	-0.22221			117	-0.23866			117	-0.3951
		118	-0.19282			118	-0.26895			118	-0.3284
		119	-0.36368			119	-0.13508			119	-0.35667
		120	-0.43052			120	-0.01161			120	-0.42182
		121	-0.52703			121	0.04139			121	-0.46201
		122	-0.65089			122	0.06305			122	-0.50299
		123	-0.71278			123	0.04514			123	-0.45982
		124	-0.7203			124	0.10178			124	-0.48826
		125	-0.84458			125	0.30659			125	-0.49718
		126	-0.62138			126	0.1129			126	-0.52299
		127	-0.7367			127	0.20958			127	-0.51485
		128	-0.7272			128	0.47176			128	-0.49604
		129	-0.49578			129	0.54088			129	-0.43035
		130	-0.43692			130	0.59289			130	-0.37835
		131	-0.3622			131	0.67881			131	-0.34937
		132	-0.25459			132	0.69121			132	-0.21019
		133	-0.13584			133	0.49703			133	-0.07914
		134	-0.12049			134	0.49507			134	-0.057
		135	0.00291			135	0.41537			135	0.10636
		136	0.12026			136	0.45126			136	0.2225
		137	-0.03208			137	0.55491			137	0.31163
		138	0.23182			138	0.6653			138	0.31258
		139	0.39987			139	0.62571			139	0.43611
		140	0.3359			140	0.61063			140	0.45777
		141	0.39042			141	0.46525			141	0.4991
		142	0.48866			142	0.39756			142	0.48073
		143	0.39564			143	0.30668			143	0.44593
		144	0.32001			144	0.28941			144	0.35179
		145	0.30804			145	0.24357			145	0.33727
		146	0.27491			146	0.20449			146	0.27118
		147	0.37168			147	0.12324			147	0.39153
		148	0.47453			148	0.13268			148	0.43072
		149	0.37573			149	-0.1669			149	0.2395
		150	0.4645			150	-0.17475			150	0.18796
		151	0.54356			151	-0.22327			151	0.26989
		152	0.62266			152	-0.29709			152	0.25714
		153	0.71834			153	-0.47506			153	0.23324
		154	0.62825			154	-0.54512			154	0.13694
		155	0.6518			155	-0.65065			155	0.03342
		156	0.55532			156	-0.65798			156	-0.10926
		157	0.62269			157	-0.5682			157	-0.16387
		158	0.62228			158	-0.66176			158	-0.17319
		159	0.4658			159	-0.83399			159	-0.19855
		160	0.51054			160	-0.83041			160	-0.26986
		161	0.66499			161	-0.83873			161	-0.09528
		162	0.30959			162	-0.86682			162	-0.22468
		163	0.17311			163	-0.81564			163	-0.26092
		164	0.06552			164	-0.80641			164	-0.26015
		165	-0.04541			165	-0.81065			165	-0.33807
		166	-0.29384			166	-0.73271			166	-0.49563
		167	-0.38984			167	-0.68856			167	-0.47346
		168	-0.56977			168	-0.54487			168	-0.46812
		169	-0.79468			169	-0.71548			169	-0.46696
		170	-0.78105			170	-0.63245			170	-0.31765
		171	-0.74153			171	-0.60716			171	-0.36017
		172	-0.65314			172	-0.56041			172	-0.37203
		173	-0.69824			173	-0.79843			173	-0.48667
		174	-0.73424			174	-0.75176			174	-0.54309
		175	-0.37606			175	-0.47031			175	-0.41025
		176	-0.40262			176	-0.39865			176	-0.45618
		177	-0.57954			177	-0.29184			177	-0.54817
		178	-0.55972			178	-0.2316			178	-0.58985
		179	-0.76395			179	-0.4674			179	-0.70234
		180	-0.51054			180	-0.15202			180	-0.49822
		181	-0.48775			181	-0.4455			181	-0.44213
		182	-0.35215			182	-0.28143			182	-0.3528
		183	-0.47368			183	-0.32788			183	-0.35187
		184	-0.61751			184	-0.05804			184	-0.32771
		185	-0.5369			185	0.28482			185	-0.45119
		186	-0.6809			186	0.0862			186	-0.58492
		187	-0.57476			187	0.16154			187	-0.65162
		188	-0.60502			188	0.60333			188	-0.5352
		189	-0.51495			189	0.66838			189	-0.54217
		190	-0.43059			190	0.67024			190	-0.54093
		191	-0.29697			191	0.74238			191	-0.45281
		192	-0.23688			192	0.65465			192	-0.28054
		193	-0.11888			193	0.59964			193	-0.10475
		194	-0.05068			194	0.50396			194	0.0077
		195	0.05805			195	0.54439			195	0.1394
		196	0.33481			196	0.5759			196	0.24801
		197	0.36987			197	0.70497			197	0.31712
		198	0.29278			198	0.39345			198	0.38545
		199	0.23271			199	0.3958			199	0.48165
		200	0.30695			200	0.3145			200	0.57879
		201	0.27936			201	0.31122			201	0.60598
		202	0.35449			202	0.31565			202	0.79408
		203	0.22848			203	0.40882			203	0.85088
		204	0.36175			204	0.22554			204	0.87327
		205	0.36045			205	0.20009			205	0.94408
		206	0.43572			206	0.20753			206	1
		207	0.42391			207	0.17784			207	0.95257
		208	0.46421			208	0.14802			208	0.98791

## Sheet: Figure 5f
Figure 5f		x-axis (µm)	ΔT (°C)
		-0.03	6.78705
		-0.02965	6.78705
		-0.02931	6.78705
		-0.02896	6.78705
		-0.02861	6.78705
		-0.02827	6.78705
		-0.02792	6.78705
		-0.02757	6.78705
		-0.02723	6.78705
		-0.02688	6.78705
		-0.02653	6.78705
		-0.02619	6.78705
		-0.02584	6.78705
		-0.02549	6.78705
		-0.02515	6.78705
		-0.0248	6.78705
		-0.02445	6.78705
		-0.0241	6.78705
		-0.02376	6.78705
		-0.02341	6.78705
		-0.02306	6.78705
		-0.02272	6.78705
		-0.02237	6.78749
		-0.02202	6.78749
		-0.02168	6.78748
		-0.02133	6.78748
		-0.02098	6.78747
		-0.02064	6.78746
		-0.02029	6.78746
		-0.01994	6.78745
		-0.0196	6.78744
		-0.01925	6.78743
		-0.0189	6.78742
		-0.01856	6.78741
		-0.01821	6.78738
		-0.01786	6.78736
		-0.01752	6.78733
		-0.01717	6.7873
		-0.01682	6.78727
		-0.01648	6.78724
		-0.01613	6.78721
		-0.01578	6.78718
		-0.01544	6.78715
		-0.01509	6.78712
		-0.01474	6.78709
		-0.01439	6.78705
		-0.01405	6.78701
		-0.0137	6.78698
		-0.01335	6.78694
		-0.01301	6.7869
		-0.01266	6.78686
		-0.01231	6.78681
		-0.01197	6.78676
		-0.01162	6.78671
		-0.01127	6.78667
		-0.01093	6.78662
		-0.01058	6.78657
		-0.01023	6.78651
		-0.00989	6.78645
		-0.00954	6.78638
		-0.00919	6.78632
		-0.00885	6.78626
		-0.0085	6.7862
		-0.00815	6.78614
		-0.00781	6.78607
		-0.00746	6.786
		-0.00711	6.78593
		-0.00677	6.78586
		-0.00642	6.78579
		-0.00607	6.78572
		-0.00573	6.78564
		-0.00538	6.78556
		-0.00503	6.78548
		-0.00468	6.7854
		-0.00434	6.78532
		-0.00399	6.78524
		-0.00364	6.78516
		-0.0033	6.78507
		-0.00295	6.78498
		-0.0026	6.78489
		-0.00226	6.7848
		-0.00191	6.78471
		-0.00156	6.78462
		-0.00122	6.78452
		-0.00087029	6.78442
		-0.000523508	6.78432
		-0.000176726	6.78422
		0.000170057	6.78412
		0.000516839	6.78403
		0.000863621	6.78393
		0.00121	6.78382
		0.00156	6.78371
		0.0019	6.7836
		0.00225	6.78349
		0.0026	6.78338
		0.00294	6.78327
		0.00329	6.78315
		0.00364	6.78304
		0.00398	6.78292
		0.00433	6.7828
		0.00468	6.78269
		0.00503	6.78257
		0.00537	6.78245
		0.00572	6.78232
		0.00607	6.78219
		0.00641	6.78207
		0.00676	6.78194
		0.00711	6.78181
		0.00745	6.78168
		0.0078	6.78155
		0.00815	6.78142
		0.00849	6.78129
		0.00884	6.78116
		0.00919	6.78102
		0.00953	6.78089
		0.00988	6.78075
		0.01023	6.7806
		0.01057	6.78046
		0.01092	6.78031
		0.01127	6.78017
		0.01161	6.78002
		0.01196	6.77987
		0.01231	6.77972
		0.01265	6.77957
		0.013	6.77942
		0.01335	6.77927
		0.01369	6.77912
		0.01404	6.77897
		0.01439	6.77881
		0.01473	6.77864
		0.01508	6.77848
		0.01543	6.77832
		0.01578	6.77816
		0.01612	6.77799
		0.01647	6.77783
		0.01682	6.77766
		0.01716	6.7775
		0.01751	6.77733
		0.01786	6.77717
		0.0182	6.777
		0.01855	6.77684
		0.0189	6.77666
		0.01924	6.77648
		0.01959	6.7763
		0.01994	6.77612
		0.02028	6.77594
		0.02063	6.77576
		0.02098	6.77558
		0.02132	6.7754
		0.02167	6.77522
		0.02202	6.77504
		0.02236	6.77486
		0.02271	6.77468
		0.02306	6.77449
		0.0234	6.7743
		0.02375	6.77411
		0.0241	6.77391
		0.02444	6.77372
		0.02479	6.77353
		0.02514	6.77333
		0.02549	6.77314
		0.02583	6.77295
		0.02618	6.77276
		0.02653	6.77257
		0.02687	6.77237
		0.02722	6.77218
		0.02757	6.77197
		0.02791	6.77175
		0.02826	6.77154
		0.02861	6.77133
		0.02895	6.77111
		0.0293	6.7709
		0.02965	6.77069
		0.02999	6.77049
		0.03034	6.77028
		0.03069	6.77008
		0.03103	6.76987
		0.03138	6.76967
		0.03173	6.76946
		0.03207	6.76923
		0.03242	6.76899
		0.03277	6.76876
		0.03311	6.76853
		0.03346	6.76831
		0.03381	6.76809
		0.03415	6.76787
		0.0345	6.76765
		0.03485	6.76744
		0.0352	6.76722
		0.03554	6.767
		0.03589	6.76677
		0.03624	6.76652
		0.03658	6.76628
		0.03693	6.76603
		0.03728	6.76579
		0.03762	6.76555
		0.03797	6.76532
		0.03832	6.76508
		0.03866	6.76485
		0.03901	6.76462
		0.03936	6.76438
		0.0397	6.76415
		0.04005	6.76392
		0.0404	6.76368
		0.04074	6.76345
		0.04109	6.76321
		0.04144	6.76298
		0.04178	6.76274
		0.04213	6.7625
		0.04248	6.76223
		0.04282	6.76199
		0.04317	6.76175
		0.04352	6.76151
		0.04386	6.76127
		0.04421	6.76103
		0.04456	6.76079
		0.0449	6.76054
		0.04525	6.7603
		0.0456	6.76006
		0.04595	6.75982
		0.04629	6.75958
		0.04664	6.75934
		0.04699	6.75912
		0.04733	6.75889
		0.04768	6.75866
		0.04803	6.75844
		0.04837	6.75821
		0.04872	6.75799
		0.04907	6.75776
		0.04941	6.75753
		0.04976	6.75731
		0.05011	6.75708
		0.05045	6.75686
		0.0508	6.74255
		0.05115	6.67329
		0.05149	6.60404
		0.05184	6.53066
		0.05219	6.45281
		0.05253	6.37497
		0.05288	6.29712
		0.05323	6.21928
		0.05357	6.14143
		0.05392	6.06359
		0.05427	5.98574
		0.05461	5.9079
		0.05496	5.83005
		0.05531	5.75221
		0.05566	5.68152
		0.056	5.63054
		0.05635	5.57957
		0.0567	5.52859
		0.05704	5.47761
		0.05739	5.42663
		0.05774	5.37566
		0.05808	5.32468
		0.05843	5.2737
		0.05878	5.21482
		0.05912	5.15312
		0.05947	5.09142
		0.05982	5.02972
		0.06016	4.96803
		0.06051	4.90633
		0.06086	4.84463
		0.0612	4.78293
		0.06155	4.72618
		0.0619	4.68704
		0.06224	4.6479
		0.06259	4.60876
		0.06294	4.56961
		0.06328	4.53047
		0.06363	4.49133
		0.06398	4.45219
		0.06432	4.41305
		0.06467	4.37391
		0.06502	4.33477
		0.06537	4.29563
		0.06571	4.25649
		0.06606	4.21791
		0.06641	4.17951
		0.06675	4.1411
		0.0671	4.10269
		0.06745	4.06428
		0.06779	4.02588
		0.06814	3.98747
		0.06849	3.94906
		0.06883	3.91847
		0.06918	3.89411
		0.06953	3.86974
		0.06987	3.84537
		0.07022	3.821
		0.07057	3.79663
		0.07091	3.77226
		0.07126	3.74789
		0.07161	3.72352
		0.07195	3.69915
		0.0723	3.67478
		0.07265	3.65041
		0.07299	3.62604
		0.07334	3.60167
		0.07369	3.5773
		0.07403	3.55293
		0.07438	3.52856
		0.07473	3.50419
		0.07508	3.47982
		0.07542	3.45545
		0.07577	3.43108
		0.07612	3.40671
		0.07646	3.38153
		0.07681	3.35506
		0.07716	3.32858
		0.0775	3.30211
		0.07785	3.27564
		0.0782	3.24917
		0.07854	3.22599
		0.07889	3.2077
		0.07924	3.19032
		0.07958	3.17347
		0.07993	3.15663
		0.08028	3.13978
		0.08062	3.12294
		0.08097	3.10609
		0.08132	3.08925
		0.08166	3.0724
		0.08201	3.05556
		0.08236	3.03871
		0.0827	3.02187
		0.08305	3.00502
		0.0834	2.98818
		0.08374	2.97133
		0.08409	2.95449
		0.08444	2.93764
		0.08478	2.9208
		0.08513	2.90395
		0.08548	2.88711
		0.08583	2.87026
		0.08617	2.85342
		0.08652	2.83657
		0.08687	2.81973
		0.08721	2.80288
		0.08756	2.78604
		0.08791	2.76919
		0.08825	2.75235
		0.0886	2.7355
		0.08895	2.71866
		0.08929	2.70181
		0.08964	2.68497
		0.08999	2.66812
		0.09033	2.65489
		0.09068	2.64337
		0.09103	2.63186
		0.09137	2.62035
		0.09172	2.60883
		0.09207	2.59732
		0.09241	2.58581
		0.09276	2.5743
		0.09311	2.56278
		0.09345	2.55127
		0.0938	2.53976
		0.09415	2.52825
		0.09449	2.51734
		0.09484	2.50644
		0.09519	2.49553
		0.09554	2.48463
		0.09588	2.47372
		0.09623	2.46282
		0.09658	2.45191
		0.09692	2.44101
		0.09727	2.4301
		0.09762	2.4192
		0.09796	2.40829
		0.09831	2.39739
		0.09866	2.38648
		0.099	2.37558
		0.09935	2.36467
		0.0997	2.35377
		0.10004	2.34286
		0.10039	2.33196
		0.10074	2.32105
		0.10108	2.31015
		0.10143	2.29924
		0.10178	2.28834
		0.10212	2.27743
		0.10247	2.26653
		0.10282	2.25562
		0.10316	2.24472
		0.10351	2.23381
		0.10386	2.22291
		0.1042	2.212
		0.10455	2.2011
		0.1049	2.19019
		0.10525	2.17929
		0.10559	2.17058
		0.10594	2.16305
		0.10629	2.15553
		0.10663	2.14801
		0.10698	2.14049
		0.10733	2.13297
		0.10767	2.12545
		0.10802	2.11793
		0.10837	2.11041
		0.10871	2.10289
		0.10906	2.09537
		0.10941	2.08785
		0.10975	2.08033
		0.1101	2.07281
		0.11045	2.06529
		0.11079	2.05776
		0.11114	2.05024
		0.11149	2.04272
		0.11183	2.0352
		0.11218	2.02768
		0.11253	2.02016
		0.11287	2.01264
		0.11322	2.00512
		0.11357	1.9976
		0.11391	1.99008
		0.11426	1.98334
		0.11461	1.97667
		0.11495	1.97001
		0.1153	1.96334
		0.11565	1.95667
		0.116	1.95001
		0.11634	1.94334
		0.11669	1.93667
		0.11704	1.93001
		0.11738	1.92334
		0.11773	1.91667
		0.11808	1.91001
		0.11842	1.90334
		0.11877	1.89667
		0.11912	1.89
		0.11946	1.88334
		0.11981	1.87667
		0.12016	1.87
		0.1205	1.86334
		0.12085	1.85667
		0.1212	1.85
		0.12154	1.84334
		0.12189	1.83667
		0.12224	1.83
		0.12258	1.82334
		0.12293	1.81667
		0.12328	1.81
		0.12362	1.80334
		0.12397	1.79667
		0.12432	1.79
		0.12466	1.78334
		0.12501	1.77667
		0.12536	1.77072
		0.12571	1.76586
		0.12605	1.761
		0.1264	1.75613
		0.12675	1.75127
		0.12709	1.7464
		0.12744	1.74154
		0.12779	1.73668
		0.12813	1.73181
		0.12848	1.72695
		0.12883	1.72209
		0.12917	1.71722
		0.12952	1.71236
		0.12987	1.70749
		0.13021	1.70263
		0.13056	1.69777
		0.13091	1.6929
		0.13125	1.68804
		0.1316	1.68318
		0.13195	1.67831
		0.13229	1.67345
		0.13264	1.66858
		0.13299	1.66372
		0.13333	1.65886
		0.13368	1.65399
		0.13403	1.64913
		0.13437	1.64427
		0.13472	1.6394
		0.13507	1.63454
		0.13542	1.62967
		0.13576	1.62481
		0.13611	1.61995
		0.13646	1.61508
		0.1368	1.61022
		0.13715	1.60536
		0.1375	1.60049
		0.13784	1.59563
		0.13819	1.59076
		0.13854	1.5859
		0.13888	1.58104
		0.13923	1.57617
		0.13958	1.57131
		0.13992	1.56689
		0.14027	1.5627
		0.14062	1.55852
		0.14096	1.55433
		0.14131	1.55014
		0.14166	1.54596
		0.142	1.54177
		0.14235	1.53759
		0.1427	1.5334
		0.14304	1.52921
		0.14339	1.52503
		0.14374	1.52084
		0.14408	1.51665
		0.14443	1.51247
		0.14478	1.50828
		0.14513	1.5041
		0.14547	1.49991
		0.14582	1.49572
		0.14617	1.49154
		0.14651	1.48735
		0.14686	1.48316
		0.14721	1.47898
		0.14755	1.47479
		0.1479	1.4706
		0.14825	1.46642
		0.14859	1.46223
		0.14894	1.45805
		0.14929	1.45386
		0.14963	1.44967
		0.14998	1.44549
		0.15033	1.4413
		0.15067	1.43711
		0.15102	1.43293
		0.15137	1.42969
		0.15171	1.42659
		0.15206	1.4235
		0.15241	1.4204
		0.15275	1.4173
		0.1531	1.4142
		0.15345	1.4111
		0.15379	1.408
		0.15414	1.4049
		0.15449	1.4018
		0.15483	1.3987
		0.15518	1.39561
		0.15553	1.39251
		0.15588	1.38941
		0.15622	1.38631
		0.15657	1.38321
		0.15692	1.38011
		0.15726	1.37701
		0.15761	1.37391
		0.15796	1.37081
		0.1583	1.36772
		0.15865	1.36462
		0.159	1.36152
		0.15934	1.35842
		0.15969	1.35532
		0.16004	1.35222
		0.16038	1.34912
		0.16073	1.34602
		0.16108	1.34292
		0.16142	1.33983
		0.16177	1.33673
		0.16212	1.33363
		0.16246	1.33053
		0.16281	1.32743
		0.16316	1.32433
		0.1635	1.32123
		0.16385	1.31813
		0.1642	1.31503
		0.16454	1.31194
		0.16489	1.30884
		0.16524	1.30574
		0.16559	1.30264
		0.16593	1.29954
		0.16628	1.29644
		0.16663	1.29334
		0.16697	1.29024
		0.16732	1.28714
		0.16767	1.28405
		0.16801	1.28095
		0.16836	1.27785
		0.16871	1.27475
		0.16905	1.27165
		0.1694	1.26855
		0.16975	1.26545
		0.17009	1.26235
		0.17044	1.25925
		0.17079	1.25616
		0.17113	1.25306
		0.17148	1.24996
		0.17183	1.24686
		0.17217	1.24416
		0.17252	1.2416
		0.17287	1.23903
		0.17321	1.23646
		0.17356	1.23389
		0.17391	1.23133
		0.17425	1.22876
		0.1746	1.22619
		0.17495	1.22362
		0.1753	1.22105
		0.17564	1.21849
		0.17599	1.21592
		0.17634	1.21335
		0.17668	1.21078
		0.17703	1.20822
		0.17738	1.20565
		0.17772	1.20308
		0.17807	1.20051
		0.17842	1.19795
		0.17876	1.19538
		0.17911	1.19281
		0.17946	1.19024
		0.1798	1.18768
		0.18015	1.18511
		0.1805	1.18254
		0.18084	1.17997
		0.18119	1.1774
		0.18154	1.17484
		0.18188	1.17227
		0.18223	1.1697
		0.18258	1.16713
		0.18292	1.16457
		0.18327	1.162
		0.18362	1.15967
		0.18396	1.15755
		0.18431	1.15543
		0.18466	1.15331
		0.18501	1.15119
		0.18535	1.14907
		0.1857	1.14696
		0.18605	1.14484
		0.18639	1.14272
		0.18674	1.1406
		0.18709	1.13848
		0.18743	1.13636
		0.18778	1.13424
		0.18813	1.13213
		0.18847	1.13001
		0.18882	1.12789
		0.18917	1.12577
		0.18951	1.12365
		0.18986	1.12153
		0.19021	1.11941
		0.19055	1.11729
		0.1909	1.11518
		0.19125	1.11306
		0.19159	1.11094
		0.19194	1.10882
		0.19229	1.1067
		0.19263	1.10458
		0.19298	1.10246
		0.19333	1.10035
		0.19367	1.09823
		0.19402	1.09611
		0.19437	1.09399
		0.19471	1.09187
		0.19506	1.08975
		0.19541	1.08763
		0.19576	1.08552
		0.1961	1.0834
		0.19645	1.08128
		0.1968	1.07916
		0.19714	1.07704
		0.19749	1.07492
		0.19784	1.0728
		0.19818	1.07069
		0.19853	1.06857
		0.19888	1.06645
		0.19922	1.06433
		0.19957	1.06221
		0.19992	1.06009
		0.20026	1.05797
		0.20061	1.05586
		0.20096	1.05374
		0.2013	1.05162
		0.20165	1.0495
		0.202	1.04738
		0.20234	1.04526
		0.20269	1.04314
		0.20304	1.04103
		0.20338	1.03891
		0.20373	1.03679
		0.20408	1.03467
		0.20442	1.03255
		0.20477	1.03043
		0.20512	1.02831
		0.20547	1.0262
		0.20581	1.02408
		0.20616	1.02196
		0.20651	1.01984
		0.20685	1.01792
		0.2072	1.01618
		0.20755	1.01444
		0.20789	1.01269
		0.20824	1.01095
		0.20859	1.00921
		0.20893	1.00747
		0.20928	1.00572
		0.20963	1.00398
		0.20997	1.00224
		0.21032	1.0005
		0.21067	0.99876
		0.21101	0.99701
		0.21136	0.99527
		0.21171	0.99353
		0.21205	0.99179
		0.2124	0.99004
		0.21275	0.9883
		0.21309	0.98656
		0.21344	0.98482
		0.21379	0.98308
		0.21413	0.98133
		0.21448	0.97959
		0.21483	0.97785
		0.21518	0.97611
		0.21552	0.97436
		0.21587	0.97262
		0.21622	0.97088
		0.21656	0.96914
		0.21691	0.96739
		0.21726	0.96565
		0.2176	0.96413
		0.21795	0.96263
		0.2183	0.96113
		0.21864	0.95963
		0.21899	0.95813
		0.21934	0.95664
		0.21968	0.95514
		0.22003	0.95364
		0.22038	0.95214
		0.22072	0.95064
		0.22107	0.94914
		0.22142	0.94764
		0.22176	0.94615
		0.22211	0.94465
		0.22246	0.94315
		0.2228	0.94165
		0.22315	0.94015
		0.2235	0.93865
		0.22384	0.93715
		0.22419	0.93566
		0.22454	0.93416
		0.22488	0.93266
		0.22523	0.93116
		0.22558	0.92966
		0.22593	0.92816
		0.22627	0.92666
		0.22662	0.92517
		0.22697	0.92367
		0.22731	0.92217
		0.22766	0.92067
		0.22801	0.91917
		0.22835	0.91767
		0.2287	0.91617
		0.22905	0.91468
		0.22939	0.91318
		0.22974	0.91168
		0.23009	0.91018
		0.23043	0.90868
		0.23078	0.90718
		0.23113	0.90568
		0.23147	0.90418
		0.23182	0.90269
		0.23217	0.90119
		0.23251	0.89969
		0.23286	0.89819
		0.23321	0.89669
		0.23355	0.89519
		0.2339	0.89369
		0.23425	0.8922
		0.23459	0.8907
		0.23494	0.8892
		0.23529	0.8877
		0.23564	0.8862
		0.23598	0.8847
		0.23633	0.8832
		0.23668	0.88171
		0.23702	0.88021
		0.23737	0.87871
		0.23772	0.87721
		0.23806	0.87571
		0.23841	0.87421
		0.23876	0.87271
		0.2391	0.87122
		0.23945	0.86972
		0.2398	0.86822
		0.24014	0.86672
		0.24049	0.86522
		0.24084	0.86396
		0.24118	0.86276
		0.24153	0.86156
		0.24188	0.86035
		0.24222	0.85915
		0.24257	0.85795
		0.24292	0.85674
		0.24326	0.85554
		0.24361	0.85433
		0.24396	0.85313
		0.2443	0.85193
		0.24465	0.85072
		0.245	0.84952
		0.24535	0.84831
		0.24569	0.84711
		0.24604	0.84591
		0.24639	0.8447
		0.24673	0.8435
		0.24708	0.84229
		0.24743	0.84109
		0.24777	0.83989
		0.24812	0.83868
		0.24847	0.83748
		0.24881	0.83628
		0.24916	0.83507
		0.24951	0.83387
		0.24985	0.83266
		0.2502	0.83146
		0.25055	0.83026
		0.25089	0.82905
		0.25124	0.82787
		0.25159	0.8268
		0.25193	0.82572
		0.25228	0.82465
		0.25263	0.82358
		0.25297	0.8225
		0.25332	0.82143
		0.25367	0.82035
		0.25401	0.81928
		0.25436	0.81821
		0.25471	0.81713
		0.25506	0.81606
		0.2554	0.81498
		0.25575	0.81391
		0.2561	0.81284
		0.25644	0.81176
		0.25679	0.81069
		0.25714	0.80961
		0.25748	0.80854
		0.25783	0.80747
		0.25818	0.80639
		0.25852	0.80532
		0.25887	0.80424
		0.25922	0.80317
		0.25956	0.8021
		0.25991	0.80102
		0.26026	0.79995
		0.2606	0.79887
		0.26095	0.7978
		0.2613	0.79673
		0.26164	0.79565
		0.26199	0.79458
		0.26234	0.7935
		0.26268	0.79243
		0.26303	0.79136
		0.26338	0.79028
		0.26372	0.78921
		0.26407	0.78813
		0.26442	0.78706
		0.26476	0.78599
		0.26511	0.78491
		0.26546	0.78384
		0.26581	0.78276
		0.26615	0.78169
		0.2665	0.78061
		0.26685	0.77954
		0.26719	0.77847
		0.26754	0.77739
		0.26789	0.77632
		0.26823	0.77524
		0.26858	0.77417
		0.26893	0.7731
		0.26927	0.77202
		0.26962	0.77095
		0.26997	0.76987
		0.27031	0.7688
		0.27066	0.76773
		0.27101	0.76665
		0.27135	0.76558
		0.2717	0.7645
		0.27205	0.76343
		0.27239	0.76236
		0.27274	0.76128
		0.27309	0.76021
		0.27343	0.75913
		0.27378	0.75806
		0.27413	0.75699
		0.27447	0.75593
		0.27482	0.75504
		0.27517	0.75415
		0.27552	0.75326
		0.27586	0.75237
		0.27621	0.75148
		0.27656	0.75059
		0.2769	0.7497
		0.27725	0.74881
		0.2776	0.74792
		0.27794	0.74704
		0.27829	0.74615
		0.27864	0.74526
		0.27898	0.74437
		0.27933	0.74348
		0.27968	0.74259
		0.28002	0.7417
		0.28037	0.74081
		0.28072	0.73992
		0.28106	0.73903
		0.28141	0.73814
		0.28176	0.73725
		0.2821	0.73636
		0.28245	0.73547
		0.2828	0.73458
		0.28314	0.73369
		0.28349	0.7328
		0.28384	0.73191
		0.28418	0.73102
		0.28453	0.73013
		0.28488	0.72924
		0.28523	0.7284
		0.28557	0.72761
		0.28592	0.72683
		0.28627	0.72604
		0.28661	0.72526
		0.28696	0.72447
		0.28731	0.72369
		0.28765	0.7229
		0.288	0.72211
		0.28835	0.72133
		0.28869	0.72054
		0.28904	0.71976
		0.28939	0.71897
		0.28973	0.71818
		0.29008	0.7174
		0.29043	0.71661
		0.29077	0.71583
		0.29112	0.71504
		0.29147	0.71425
		0.29181	0.71347
		0.29216	0.71268
		0.29251	0.7119
		0.29285	0.71111
		0.2932	0.71033
		0.29355	0.70954
		0.29389	0.70875
		0.29424	0.70797
		0.29459	0.70718
		0.29493	0.7064
		0.29528	0.70561
		0.29563	0.70482
		0.29598	0.70404
		0.29632	0.70325
		0.29667	0.70247
		0.29702	0.70168
		0.29736	0.70089
		0.29771	0.70011
		0.29806	0.69932
		0.2984	0.69854
		0.29875	0.69775
		0.2991	0.69697
		0.29944	0.69618
		0.29979	0.69539
		0.30014	0.69461
		0.30048	0.69382
		0.30083	0.69304
		0.30118	0.69225
		0.30152	0.69146
		0.30187	0.69068
		0.30222	0.68989
		0.30256	0.68911
		0.30291	0.68832
		0.30326	0.68753
		0.3036	0.68675
		0.30395	0.68596
		0.3043	0.68518
		0.30464	0.68439
		0.30499	0.68361
		0.30534	0.68282
		0.30569	0.68203
		0.30603	0.68125
		0.30638	0.68046
		0.30673	0.67968
		0.30707	0.67889
		0.30742	0.6781
		0.30777	0.67732
		0.30811	0.67653
		0.30846	0.6758
		0.30881	0.67516
		0.30915	0.67452
		0.3095	0.67388
		0.30985	0.67324
		0.31019	0.6726
		0.31054	0.67196
		0.31089	0.67132
		0.31123	0.67068
		0.31158	0.67004
		0.31193	0.6694
		0.31227	0.66875
		0.31262	0.66811
		0.31297	0.66747
		0.31331	0.66683
		0.31366	0.66619
		0.31401	0.66555
		0.31435	0.66491
		0.3147	0.66427
		0.31505	0.66363
		0.3154	0.66299
		0.31574	0.66235
		0.31609	0.66171
		0.31644	0.66107
		0.31678	0.66043
		0.31713	0.65978
		0.31748	0.65914
		0.31782	0.6585
		0.31817	0.65786
		0.31852	0.65722
		0.31886	0.65658
		0.31921	0.65598
		0.31956	0.6554
		0.3199	0.65481
		0.32025	0.65423
		0.3206	0.65364
		0.32094	0.65306
		0.32129	0.65247
		0.32164	0.65189
		0.32198	0.6513
		0.32233	0.65072
		0.32268	0.65014
		0.32302	0.64955
		0.32337	0.64897
		0.32372	0.64838
		0.32406	0.6478
		0.32441	0.64721
		0.32476	0.64663
		0.32511	0.64604
		0.32545	0.64546
		0.3258	0.64487
		0.32615	0.64429
		0.32649	0.6437
		0.32684	0.64312
		0.32719	0.64253
		0.32753	0.64195
		0.32788	0.64136
		0.32823	0.64078
		0.32857	0.64019
		0.32892	0.63961
		0.32927	0.63902
		0.32961	0.63844
		0.32996	0.63786
		0.33031	0.63727
		0.33065	0.63669
		0.331	0.6361
		0.33135	0.63552
		0.33169	0.63493
		0.33204	0.63435
		0.33239	0.63376
		0.33273	0.63318
		0.33308	0.63259
		0.33343	0.63201
		0.33377	0.63142
		0.33412	0.63084
		0.33447	0.63025
		0.33481	0.62967
		0.33516	0.62908
		0.33551	0.6285
		0.33586	0.62791
		0.3362	0.62733
		0.33655	0.62675
		0.3369	0.62616
		0.33724	0.62558
		0.33759	0.62499
		0.33794	0.62441
		0.33828	0.62382
		0.33863	0.62324
		0.33898	0.62265
		0.33932	0.62207
		0.33967	0.62148
		0.34002	0.6209
		0.34036	0.62031
		0.34071	0.61973
		0.34106	0.61914
		0.3414	0.61856
		0.34175	0.61797
		0.3421	0.61739
		0.34244	0.61688
		0.34279	0.61641
		0.34314	0.61594
		0.34348	0.61547
		0.34383	0.615
		0.34418	0.61453
		0.34452	0.61407
		0.34487	0.6136
		0.34522	0.61313
		0.34557	0.61266
		0.34591	0.61219
		0.34626	0.61172
		0.34661	0.61125
		0.34695	0.61078
		0.3473	0.61031
		0.34765	0.60984
		0.34799	0.60937
		0.34834	0.6089
		0.34869	0.60843
		0.34903	0.60796
		0.34938	0.60749
		0.34973	0.60702
		0.35007	0.60655
		0.35042	0.60608
		0.35077	0.60561
		0.35111	0.60514
		0.35146	0.60467
		0.35181	0.60421
		0.35215	0.60374
		0.3525	0.60327
		0.35285	0.6028
		0.35319	0.60237
		0.35354	0.60195
		0.35389	0.60152
		0.35423	0.6011
		0.35458	0.60068
		0.35493	0.60025
		0.35528	0.59983
		0.35562	0.5994
		0.35597	0.59898
		0.35632	0.59855
		0.35666	0.59813
		0.35701	0.5977
		0.35736	0.59728
		0.3577	0.59686
		0.35805	0.59643
		0.3584	0.59601
		0.35874	0.59558
		0.35909	0.59516
		0.35944	0.59473
		0.35978	0.59431
		0.36013	0.59388
		0.36048	0.59346
		0.36082	0.59303
		0.36117	0.59261
		0.36152	0.59219
		0.36186	0.59176
		0.36221	0.59134
		0.36256	0.59091
		0.3629	0.59049
		0.36325	0.59006
		0.3636	0.58964
		0.36394	0.58921
		0.36429	0.58879
		0.36464	0.58836
		0.36498	0.58794
		0.36533	0.58752
		0.36568	0.58709
		0.36603	0.58667
		0.36637	0.58624
		0.36672	0.58582
		0.36707	0.58539
		0.36741	0.58497
		0.36776	0.58454
		0.36811	0.58412
		0.36845	0.5837
		0.3688	0.58327
		0.36915	0.58285
		0.36949	0.58242
		0.36984	0.582
		0.37019	0.58157
		0.37053	0.58115
		0.37088	0.58072
		0.37123	0.5803
		0.37157	0.57987
		0.37192	0.57945
		0.37227	0.57903
		0.37261	0.5786
		0.37296	0.57818
		0.37331	0.57775
		0.37365	0.57733
		0.374	0.5769
		0.37435	0.57648
		0.37469	0.57605
		0.37504	0.57563
		0.37539	0.5752
		0.37574	0.57478
		0.37608	0.57436
		0.37643	0.57401
		0.37678	0.57367
		0.37712	0.57333
		0.37747	0.57299
		0.37782	0.57265
		0.37816	0.57231
		0.37851	0.57196
		0.37886	0.57162
		0.3792	0.57128
		0.37955	0.57094
		0.3799	0.5706
		0.38024	0.57026
		0.38059	0.56992
		0.38094	0.56958
		0.38128	0.56924
		0.38163	0.5689
		0.38198	0.56855
		0.38232	0.56821
		0.38267	0.56787
		0.38302	0.56753
		0.38336	0.56719
		0.38371	0.56685
		0.38406	0.56651
		0.3844	0.56617
		0.38475	0.56583
		0.3851	0.56548
		0.38545	0.56514
		0.38579	0.5648
		0.38614	0.56446
		0.38649	0.56412
		0.38683	0.56379
		0.38718	0.56349
		0.38753	0.5632
		0.38787	0.5629
		0.38822	0.5626
		0.38857	0.5623
		0.38891	0.56201
		0.38926	0.56171
		0.38961	0.56141
		0.38995	0.56111
		0.3903	0.56082
		0.39065	0.56052
		0.39099	0.56022
		0.39134	0.55992
		0.39169	0.55963
		0.39203	0.55933
		0.39238	0.55903
		0.39273	0.55873
		0.39307	0.55844
		0.39342	0.55814
		0.39377	0.55784
		0.39411	0.55754
		0.39446	0.55725
		0.39481	0.55695
		0.39516	0.55665
		0.3955	0.55635
		0.39585	0.55606
		0.3962	0.55576
		0.39654	0.55546
		0.39689	0.55516
		0.39724	0.55487
		0.39758	0.55457
		0.39793	0.55427
		0.39828	0.55397
		0.39862	0.55368
		0.39897	0.55338
		0.39932	0.55308
		0.39966	0.55278
		0.40001	0.55249
		0.40036	0.55219
		0.4007	0.55189
		0.40105	0.55159
		0.4014	0.5513
		0.40174	0.551
		0.40209	0.5507
		0.40244	0.5504
		0.40278	0.55011
		0.40313	0.54981
		0.40348	0.54951
		0.40382	0.54921
		0.40417	0.54892
		0.40452	0.54862
		0.40486	0.54832
		0.40521	0.54802
		0.40556	0.54773
		0.40591	0.54743
		0.40625	0.54713
		0.4066	0.54683
		0.40695	0.54654
		0.40729	0.54624
		0.40764	0.54594
		0.40799	0.54564
		0.40833	0.54535
		0.40868	0.54505
		0.40903	0.54475
		0.40937	0.54445
		0.40972	0.54416
		0.41007	0.54388
		0.41041	0.54365
		0.41076	0.54343
		0.41111	0.5432
		0.41145	0.54298
		0.4118	0.54275
		0.41215	0.54253
		0.41249	0.5423
		0.41284	0.54208
		0.41319	0.54185
		0.41353	0.54163
		0.41388	0.5414
		0.41423	0.54118
		0.41457	0.54095
		0.41492	0.54073
		0.41527	0.5405
		0.41562	0.54028
		0.41596	0.54005
		0.41631	0.53983
		0.41666	0.5396
		0.417	0.53938
		0.41735	0.53915
		0.4177	0.53893
		0.41804	0.5387
		0.41839	0.53848
		0.41874	0.53826
		0.41908	0.53803
		0.41943	0.53781
		0.41978	0.53758
		0.42012	0.53736
		0.42047	0.53713
		0.42082	0.53693
		0.42116	0.53674
		0.42151	0.53655
		0.42186	0.53636
		0.4222	0.53617
		0.42255	0.53598
		0.4229	0.53579
		0.42324	0.5356
		0.42359	0.53541
		0.42394	0.53523
		0.42428	0.53504
		0.42463	0.53485
		0.42498	0.53466
		0.42533	0.53447
		0.42567	0.53428
		0.42602	0.53409
		0.42637	0.5339
		0.42671	0.53371
		0.42706	0.53352
		0.42741	0.53333
		0.42775	0.53314
		0.4281	0.53296
		0.42845	0.53277
		0.42879	0.53258
		0.42914	0.53239
		0.42949	0.5322
		0.42983	0.53201
		0.43018	0.53182
		0.43053	0.53163
		0.43087	0.53144
		0.43122	0.53125
		0.43157	0.53106
		0.43191	0.53088
		0.43226	0.53069
		0.43261	0.5305
		0.43295	0.53031
		0.4333	0.53012
		0.43365	0.52993
		0.43399	0.52974
		0.43434	0.52955
		0.43469	0.52936
		0.43504	0.52917
		0.43538	0.52898
		0.43573	0.52879
		0.43608	0.52861
		0.43642	0.52842
		0.43677	0.52823
		0.43712	0.52804
		0.43746	0.52785
		0.43781	0.52766
		0.43816	0.52747
		0.4385	0.52728
		0.43885	0.52709
		0.4392	0.5269
		0.43954	0.52671
		0.43989	0.52653
		0.44024	0.52634
		0.44058	0.52615
		0.44093	0.52596
		0.44128	0.52577
		0.44162	0.52558
		0.44197	0.52539
		0.44232	0.5252
		0.44266	0.52501
		0.44301	0.52482
		0.44336	0.52463
		0.4437	0.52444
		0.44405	0.52429
		0.4444	0.52416
		0.44474	0.52403
		0.44509	0.5239
		0.44544	0.52377
		0.44579	0.52364
		0.44613	0.52351
		0.44648	0.52338
		0.44683	0.52326
		0.44717	0.52313
		0.44752	0.523
		0.44787	0.52287
		0.44821	0.52274
		0.44856	0.52261
		0.44891	0.52248
		0.44925	0.52235
		0.4496	0.52222
		0.44995	0.5221
		0.45029	0.52197
		0.45064	0.52184
		0.45099	0.52171
		0.45133	0.52158
		0.45168	0.52145
		0.45203	0.52132
		0.45237	0.52119
		0.45272	0.52106
		0.45307	0.52093
		0.45341	0.52081
		0.45376	0.52068
		0.45411	0.52055
		0.45445	0.52042
		0.4548	0.52032
		0.45515	0.52023
		0.4555	0.52014
		0.45584	0.52005
		0.45619	0.51996
		0.45654	0.51987
		0.45688	0.51978
		0.45723	0.51968
		0.45758	0.51959
		0.45792	0.5195
		0.45827	0.51941
		0.45862	0.51932
		0.45896	0.51923
		0.45931	0.51914
		0.45966	0.51904
		0.46	0.51895
		0.46035	0.51886
		0.4607	0.51877
		0.46104	0.51868
		0.46139	0.51859
		0.46174	0.5185
		0.46208	0.51841
		0.46243	0.51831
		0.46278	0.51822
		0.46312	0.51813
		0.46347	0.51804
		0.46382	0.51795
		0.46416	0.51786
		0.46451	0.51777
		0.46486	0.51768
		0.46521	0.51758
		0.46555	0.51749
		0.4659	0.5174
		0.46625	0.51731
		0.46659	0.51722
		0.46694	0.51713
		0.46729	0.51704
		0.46763	0.51694
		0.46798	0.51685
		0.46833	0.51676
		0.46867	0.51667
		0.46902	0.51658
		0.46937	0.51649
		0.46971	0.5164
		0.47006	0.51631
		0.47041	0.51621
		0.47075	0.51612
		0.4711	0.51603
		0.47145	0.51594
		0.47179	0.51585
		0.47214	0.51576
		0.47249	0.51567
		0.47283	0.51558
		0.47318	0.51548
		0.47353	0.51539
		0.47387	0.5153
		0.47422	0.51521
		0.47457	0.51512
		0.47491	0.51503
		0.47526	0.51494
		0.47561	0.51484
		0.47596	0.51475
		0.4763	0.51466
		0.47665	0.51457
		0.477	0.51448
		0.47734	0.51439
		0.47769	0.5143
		0.47804	0.51424
		0.47838	0.5142
		0.47873	0.51415
		0.47908	0.51411
		0.47942	0.51406
		0.47977	0.51401
		0.48012	0.51397
		0.48046	0.51392
		0.48081	0.51388
		0.48116	0.51383
		0.4815	0.51378
		0.48185	0.51374
		0.4822	0.51369
		0.48254	0.51365
		0.48289	0.5136
		0.48324	0.51356
		0.48358	0.51351
		0.48393	0.51346
		0.48428	0.51342
		0.48462	0.51337
		0.48497	0.51333
		0.48532	0.51328
		0.48567	0.51323
		0.48601	0.51319
		0.48636	0.51314
		0.48671	0.5131
		0.48705	0.51305
		0.4874	0.51301
		0.48775	0.51296
		0.48809	0.51291
		0.48844	0.51288
		0.48879	0.51287
		0.48913	0.51287
		0.48948	0.51286
		0.48983	0.51286
		0.49017	0.51286
		0.49052	0.51285
		0.49087	0.51285
		0.49121	0.51284
		0.49156	0.51284
		0.49191	0.51284
		0.49225	0.51283
		0.4926	0.51283
		0.49295	0.51282
		0.49329	0.51282
		0.49364	0.51282
		0.49399	0.51281
		0.49433	0.51281
		0.49468	0.5128
		0.49503	0.5128
		0.49538	0.5128
		0.49572	0.51279
		0.49607	0.51279
		0.49642	0.51279
		0.49676	0.51278
		0.49711	0.51278
		0.49746	0.51277
		0.4978	0.51277
		0.49815	0.51277
		0.4985	0.51276
		0.49884	0.51276
		0.49919	0.51275
		0.49954	0.51275
		0.49988	0.51275
		0.50023	0.51274
		0.50058	0.51274
		0.50092	0.51273
		0.50127	0.51273
		0.50162	0.51273
		0.50196	0.51272
		0.50231	0.51272
		0.50266	0.51271
		0.503	0.51271
		0.50335	0.51271
		0.5037	0.5127
		0.50404	0.5127
		0.50439	0.51269
		0.50474	0.51269
		0.50509	0.51269
		0.50543	0.51268
		0.50578	0.51268
		0.50613	0.51268
		0.50647	0.51267
		0.50682	0.51267
		0.50717	0.51266
		0.50751	0.51266
		0.50786	0.51266
		0.50821	0.51265
		0.50855	0.51265
		0.5089	0.51264
		0.50925	0.51264
		0.50959	0.51264
		0.50994	0.51263
		0.51029	0.51263
		0.51063	0.51262
		0.51098	0.51262
		0.51133	0.51262
		0.51167	0.51262
		0.51202	0.51266
		0.51237	0.5127
		0.51271	0.51274
		0.51306	0.51279
		0.51341	0.51283
		0.51375	0.51287
		0.5141	0.51291
		0.51445	0.51296
		0.51479	0.513
		0.51514	0.51304
		0.51549	0.51308
		0.51584	0.51313
		0.51618	0.51317
		0.51653	0.51321
		0.51688	0.51325
		0.51722	0.5133
		0.51757	0.51334
		0.51792	0.51338
		0.51826	0.51342
		0.51861	0.51347
		0.51896	0.51351
		0.5193	0.51355
		0.51965	0.51359
		0.52	0.51364
		0.52034	0.51368
		0.52069	0.51372
		0.52104	0.51376
		0.52138	0.51381
		0.52173	0.51385
		0.52208	0.51389
		0.52242	0.51395
		0.52277	0.51404
		0.52312	0.51413
		0.52346	0.51422
		0.52381	0.51431
		0.52416	0.5144
		0.5245	0.51449
		0.52485	0.51458
		0.5252	0.51467
		0.52555	0.51476
		0.52589	0.51485
		0.52624	0.51494
		0.52659	0.51502
		0.52693	0.51511
		0.52728	0.5152
		0.52763	0.51529
		0.52797	0.51538
		0.52832	0.51547
		0.52867	0.51556
		0.52901	0.51565
		0.52936	0.51574
		0.52971	0.51583
		0.53005	0.51592
		0.5304	0.51601
		0.53075	0.5161
		0.53109	0.51618
		0.53144	0.51627
		0.53179	0.51636
		0.53213	0.51645
		0.53248	0.51654
		0.53283	0.51663
		0.53317	0.51672
		0.53352	0.51681
		0.53387	0.5169
		0.53421	0.51699
		0.53456	0.51708
		0.53491	0.51717
		0.53526	0.51726
		0.5356	0.51735
		0.53595	0.51743
		0.5363	0.51752
		0.53664	0.51761
		0.53699	0.5177
		0.53734	0.51779
		0.53768	0.51788
		0.53803	0.51797
		0.53838	0.51806
		0.53872	0.51815
		0.53907	0.51824
		0.53942	0.51833
		0.53976	0.51842
		0.54011	0.51851
		0.54046	0.51859
		0.5408	0.51868
		0.54115	0.51877
		0.5415	0.51886
		0.54184	0.51895
		0.54219	0.51904
		0.54254	0.51913
		0.54288	0.51922
		0.54323	0.51931
		0.54358	0.5194
		0.54392	0.51949
		0.54427	0.51958
		0.54462	0.51967
		0.54496	0.51975
		0.54531	0.51984
		0.54566	0.51995
		0.54601	0.52008
		0.54635	0.52021
		0.5467	0.52034
		0.54705	0.52046
		0.54739	0.52059
		0.54774	0.52072
		0.54809	0.52085
		0.54843	0.52098
		0.54878	0.52111
		0.54913	0.52124
		0.54947	0.52137
		0.54982	0.52149
		0.55017	0.52162
		0.55051	0.52175
		0.55086	0.52188
		0.55121	0.52201
		0.55155	0.52214
		0.5519	0.52227
		0.55225	0.5224
		0.55259	0.52253
		0.55294	0.52265
		0.55329	0.52278
		0.55363	0.52291
		0.55398	0.52304
		0.55433	0.52317
		0.55467	0.5233
		0.55502	0.52343
		0.55537	0.52356
		0.55572	0.52368
		0.55606	0.52381
		0.55641	0.52399
		0.55676	0.52419
		0.5571	0.52439
		0.55745	0.52459
		0.5578	0.52479
		0.55814	0.52499
		0.55849	0.52519
		0.55884	0.52539
		0.55918	0.52559
		0.55953	0.52578
		0.55988	0.52598
		0.56022	0.52618
		0.56057	0.52638
		0.56092	0.52658
		0.56126	0.52678
		0.56161	0.52698
		0.56196	0.52718
		0.5623	0.52738
		0.56265	0.52757
		0.563	0.52777
		0.56334	0.52797
		0.56369	0.52817
		0.56404	0.52837
		0.56438	0.52857
		0.56473	0.52877
		0.56508	0.52897
		0.56543	0.52917
		0.56577	0.52937
		0.56612	0.52956
		0.56647	0.52976
		0.56681	0.52996
		0.56716	0.53016
		0.56751	0.53036
		0.56785	0.53056
		0.5682	0.53076
		0.56855	0.53096
		0.56889	0.53116
		0.56924	0.53135
		0.56959	0.53155
		0.56993	0.53175
		0.57028	0.53195
		0.57063	0.53215
		0.57097	0.53235
		0.57132	0.53255
		0.57167	0.53275
		0.57201	0.53295
		0.57236	0.53314
		0.57271	0.53334
		0.57305	0.53354
		0.5734	0.53374
		0.57375	0.53394
		0.57409	0.53414
		0.57444	0.53434
		0.57479	0.53454
		0.57514	0.53474
		0.57548	0.53494
		0.57583	0.53513
		0.57618	0.53533
		0.57652	0.53553
		0.57687	0.53573
		0.57722	0.53593
		0.57756	0.53613
		0.57791	0.53633
		0.57826	0.53653
		0.5786	0.53673
		0.57895	0.53692
		0.5793	0.53712
		0.57964	0.53734
		0.57999	0.53757
		0.58034	0.53779
		0.58068	0.53802
		0.58103	0.53825
		0.58138	0.53847
		0.58172	0.5387
		0.58207	0.53893
		0.58242	0.53915
		0.58276	0.53938
		0.58311	0.53961
		0.58346	0.53983
		0.5838	0.54006
		0.58415	0.54029
		0.5845	0.54051
		0.58484	0.54074
		0.58519	0.54097
		0.58554	0.54119
		0.58589	0.54142
		0.58623	0.54165
		0.58658	0.54187
		0.58693	0.5421
		0.58727	0.54233
		0.58762	0.54255
		0.58797	0.54278
		0.58831	0.54301
		0.58866	0.54323
		0.58901	0.54346
		0.58935	0.54369
		0.5897	0.54391
		0.59005	0.54414
		0.59039	0.54443
		0.59074	0.54472
		0.59109	0.54502
		0.59143	0.54531
		0.59178	0.5456
		0.59213	0.54589
		0.59247	0.54618
		0.59282	0.54647
		0.59317	0.54676
		0.59351	0.54705
		0.59386	0.54734
		0.59421	0.54763
		0.59455	0.54792
		0.5949	0.54821
		0.59525	0.5485
		0.5956	0.5488
		0.59594	0.54909
		0.59629	0.54938
		0.59664	0.54967
		0.59698	0.54996
		0.59733	0.55025
		0.59768	0.55054
		0.59802	0.55083
		0.59837	0.55112
		0.59872	0.55141
		0.59906	0.5517
		0.59941	0.55199
		0.59976	0.55228
		0.6001	0.55258
		0.60045	0.55287
		0.6008	0.55316
		0.60114	0.55345
		0.60149	0.55374
		0.60184	0.55403
		0.60218	0.55432
		0.60253	0.55461
		0.60288	0.5549
		0.60322	0.55519
		0.60357	0.55548
		0.60392	0.55577
		0.60426	0.55607
		0.60461	0.55636
		0.60496	0.55665
		0.60531	0.55694
		0.60565	0.55723
		0.606	0.55752
		0.60635	0.55781
		0.60669	0.5581
		0.60704	0.55839
		0.60739	0.55868
		0.60773	0.55897
		0.60808	0.55926
		0.60843	0.55955
		0.60877	0.55985
		0.60912	0.56014
		0.60947	0.56043
		0.60981	0.56072
		0.61016	0.56101
		0.61051	0.5613
		0.61085	0.56159
		0.6112	0.56188
		0.61155	0.56217
		0.61189	0.56246
		0.61224	0.56275
		0.61259	0.56304
		0.61293	0.56333
		0.61328	0.56363
		0.61363	0.56396
		0.61397	0.56429
		0.61432	0.56463
		0.61467	0.56497
		0.61502	0.5653
		0.61536	0.56564
		0.61571	0.56597
		0.61606	0.56631
		0.6164	0.56664
		0.61675	0.56698
		0.6171	0.56731
		0.61744	0.56765
		0.61779	0.56799
		0.61814	0.56832
		0.61848	0.56866
		0.61883	0.56899
		0.61918	0.56933
		0.61952	0.56966
		0.61987	0.57
		0.62022	0.57033
		0.62056	0.57067
		0.62091	0.57101
		0.62126	0.57134
		0.6216	0.57168
		0.62195	0.57201
		0.6223	0.57235
		0.62264	0.57268
		0.62299	0.57302
		0.62334	0.57335
		0.62368	0.57369
		0.62403	0.57405
		0.62438	0.57447
		0.62472	0.57489
		0.62507	0.57531
		0.62542	0.57573
		0.62577	0.57615
		0.62611	0.57657
		0.62646	0.57699
		0.62681	0.57741
		0.62715	0.57783
		0.6275	0.57825
		0.62785	0.57867
		0.62819	0.57908
		0.62854	0.5795
		0.62889	0.57992
		0.62923	0.58034
		0.62958	0.58076
		0.62993	0.58118
		0.63027	0.5816
		0.63062	0.58202
		0.63097	0.58244
		0.63131	0.58286
		0.63166	0.58328
		0.63201	0.5837
		0.63235	0.58412
		0.6327	0.58454
		0.63305	0.58496
		0.63339	0.58538
		0.63374	0.5858
		0.63409	0.58622
		0.63443	0.58664
		0.63478	0.58706
		0.63513	0.58747
		0.63548	0.58789
		0.63582	0.58831
		0.63617	0.58873
		0.63652	0.58915
		0.63686	0.58957
		0.63721	0.58999
		0.63756	0.59041
		0.6379	0.59083
		0.63825	0.59125
		0.6386	0.59167
		0.63894	0.59209
		0.63929	0.59251
		0.63964	0.59293
		0.63998	0.59335
		0.64033	0.59377
		0.64068	0.59419
		0.64102	0.59461
		0.64137	0.59503
		0.64172	0.59545
		0.64206	0.59586
		0.64241	0.59628
		0.64276	0.5967
		0.6431	0.59712
		0.64345	0.59754
		0.6438	0.59796
		0.64414	0.59838
		0.64449	0.5988
		0.64484	0.59922
		0.64519	0.59964
		0.64553	0.60006
		0.64588	0.60048
		0.64623	0.6009
		0.64657	0.60132
		0.64692	0.60174
		0.64727	0.60217
		0.64761	0.60264
		0.64796	0.60311
		0.64831	0.60358
		0.64865	0.60405
		0.649	0.60451
		0.64935	0.60498
		0.64969	0.60545
		0.65004	0.60592
		0.65039	0.60639
		0.65073	0.60686
		0.65108	0.60733
		0.65143	0.6078
		0.65177	0.60827
		0.65212	0.60874
		0.65247	0.60921
		0.65281	0.60967
		0.65316	0.61014
		0.65351	0.61061
		0.65385	0.61108
		0.6542	0.61155
		0.65455	0.61202
		0.65489	0.61249
		0.65524	0.61296
		0.65559	0.61343
		0.65594	0.6139
		0.65628	0.61436
		0.65663	0.61483
		0.65698	0.6153
		0.65732	0.61577
		0.65767	0.61624
		0.65802	0.61678
		0.65836	0.61736
		0.65871	0.61795
		0.65906	0.61853
		0.6594	0.61911
		0.65975	0.6197
		0.6601	0.62028
		0.66044	0.62086
		0.66079	0.62145
		0.66114	0.62203
		0.66148	0.62262
		0.66183	0.6232
		0.66218	0.62378
		0.66252	0.62437
		0.66287	0.62495
[truncated: 1,001 more rows]

## Sheet: Figure 6b
Figure 6a		Time (s)	Normalized (I(850nm))
		1	1.00053
		2	0.98958
		3	0.9422
		4	0.91326
		5	0.90899
		6	0.97729
		7	0.92989
		8	0.95935
		9	0.96103
		10	0.93107
		11	0.93193
		12	0.91564
		13	0.96832
		14	0.9805
		15	0.987
		16	0.98618
		17	0.97308
		18	0.9387
		19	0.9327
		20	0.93083
		21	0.91699
		22	0.93398
		23	0.90862
		24	0.90243
		25	0.89807
		26	0.90798
		27	1.23609
		28	1.27643
		29	1.24008
		30	1.24008
		31	1.24392
		32	1.24519
		33	1.22577
		34	1.20998
		35	1.22201
		36	1.22641
		37	1.24729
		38	1.24845
		39	1.27039
		40	1.28794
		41	1.2814
		42	1.29677
		43	1.30206
		44	1.30943
		45	1.29919
		46	1.27482
		47	1.31088
		48	1.29021
		49	1.28965
		50	1.28513
		51	1.29398
		52	1.30049
		53	1.30825
		54	1.31626
		55	1.31723
		56	1.33071
		57	1.32541
		58	1.32863
		59	1.33608
		60	1.316
		61	1.30364
		62	1.30202
		63	1.31955
		64	1.30339
		65	1.2998
		66	1.30697
		67	1.28663
		68	1.26009
		69	1.25792
		70	1.26059
		71	1.27665
		72	1.28622
		73	1.28706
		74	1.30103
		75	1.27842
		76	1.27614
		77	1.25622
		78	1.23658
		79	1.22372
		80	1.18722
		81	1.17723
		82	1.15081
		83	1.16099
		84	1.06915
		85	1.03708
		86	1.03177
		87	1.02566
		88	0.97909
		89	1.00877
		90	1.01198
		91	1.00992
		92	1.01785
		93	0.99895
		94	1.00325
		95	1.00967
		96	1.02406
		97	1.02251
		98	1.05658
		99	1.04992
		100	1.0554
		101	1.02771
		102	1.0196
		103	1.01958
		104	1.01316
		105	0.99598
		106	1.00685
		107	1.01362
		108	1.01743
		109	1.0284
		110	1.05045
		111	1.04283
		112	1.06337
		113	1.07794
		114	1.11497
		115	1.11989
		116	1.13008
		117	1.13831
		118	1.1491
		119	1.14843
		120	1.14744
		121	1.16328
		122	1.18282
		123	1.18442
		124	1.219
		125	1.22659
		126	1.21789
		127	1.2186
		128	1.19677
		129	1.2371
		130	1.23444
		131	1.25907
		132	1.25131
		133	1.25298
		134	1.28144
		135	1.26379
		136	1.25461
		137	1.27397
		138	1.28727
		139	1.28793
		140	1.28325
		141	1.25862
		142	1.28191
		143	1.29959
		144	1.3163
		145	1.31715
		146	1.3083
		147	1.29339
		148	1.31565
		149	1.3021
		150	1.34225
		151	1.34346
		152	1.34282
		153	1.36283
		154	1.36655
		155	1.37563
		156	1.37466
		157	1.3713
		158	1.36493
		159	1.33864
		160	1.37289
		161	1.35565
		162	1.36954
		163	1.36296
		164	1.36267
		165	1.3443
		166	1.35292
		167	1.35717
		168	1.36949
		169	1.34427
		170	1.3411
		171	1.34365
		172	1.35321
		173	1.34857
		174	1.33317
		175	1.32798
		176	1.29119
		177	1.30734
		178	1.31253
		179	1.33718
		180	1.34145
		181	1.33396
		182	1.3404
		183	1.33903
		184	1.32399
		185	1.30755
		186	1.29553
		187	1.29651
		188	1.29324
		189	1.29849
		190	1.28496
		191	1.294
		192	1.30076
		193	1.30957
		194	1.30441
		195	1.29826
		196	1.29324
		197	1.28142
		198	1.24485
		199	1.24891
		200	1.2242
		201	1.22375
		202	1.19754
		203	1.1863
		204	1.20585
		205	1.20053
		206	1.16865
		207	1.12704
		208	1.11368
		209	1.07464
		210	1.00889
		211	0.97384
		212	0.97331
		213	0.99972
		214	0.97729
		215	0.97938
		216	0.97163
		217	0.95644
		218	0.96945
		219	0.95535
		220	0.96852
		221	0.99291
		222	0.9922
		223	1.00069
		224	0.9897
		225	0.99224
		226	0.98848
		227	0.98521
		228	0.98638
		229	0.98801
		230	0.99295
		231	1.74037
		232	1.74599
		233	1.75742
		234	1.71143
		235	1.66249
		236	1.67536
		237	1.67135
		238	1.68583
		239	1.6979
		240	1.70805
		241	1.73238
		242	1.76681
		243	1.77141
		244	1.78108
		245	1.81346
		246	1.82313
		247	1.81418
		248	1.84962
		249	1.86293
		250	1.85263
		251	1.88182
		252	1.91226
		253	1.9159
		254	1.92696
		255	1.9354
		256	1.95752
		257	1.97147
		258	1.97595
		259	1.96768
		260	1.9528
		261	1.91969
		262	1.89766
		263	1.86933
		264	1.84955
		265	1.84108
		266	1.86009
		267	1.87343
		268	1.87121
		269	1.86613
		270	1.82917
		271	1.81536
		272	1.83679
		273	1.75463
		274	1.73919
		275	1.72645
		276	1.67122
		277	1.70594
		278	1.69749
		279	1.69945
		280	1.7323
		281	1.74957
		282	1.76852
		283	1.77979
		284	1.77979
		285	1.79314
		286	1.79955
		287	1.79864
		288	1.84444
		289	1.86491
		290	1.87076
		291	1.89762
		292	1.92441
		293	1.94535
		294	1.95462
		295	1.9081
		296	1.92304
		297	1.90688
		298	1.89369
		299	1.87567
		300	1.83405
		301	1.84323
		302	1.78004
		303	1.79442
		304	1.75212
		305	1.77749
		306	1.72523
		307	1.75468
		308	1.75453
		309	1.71274
		310	1.69779
		311	1.71459
		312	1.70064
		313	1.68609
		314	1.68678
		315	1.68494
		316	1.68099
		317	1.70477
		318	1.72123
		319	1.725
		320	1.75258
		321	1.77072
		322	1.78529
		323	1.79429
		324	1.83152
		325	1.84963
		326	1.86955
		327	1.8657
		328	1.87734
		329	1.88264
		330	1.88057
		331	1.91003
		332	1.91019
		333	1.90476
		334	1.89126
		335	1.93369
		336	1.92138
		337	1.92964
		338	1.90648
		339	1.87647
		340	1.87662
		341	1.85574
		342	1.88376
		343	1.86177
		344	1.85477
		345	1.80433
		346	1.79038
		347	1.77406
		348	1.74199
		349	1.74601
		350	1.74759
		351	1.72013
		352	1.70365
		353	1.69074
		354	1.67009
		355	1.65734
		356	1.65502
		357	1.65056
		358	1.64613
		359	1.65114
		360	1.66963
		361	1.68913
		362	1.69746
		363	1.71115
		364	1.73583
		365	1.74852
		366	1.75275
		367	1.78161
		368	1.78927
		369	1.79272
		370	1.8106
		371	1.82784
		372	1.83306
		373	1.84274
		374	1.83705
		375	1.83937
		376	1.82845
		377	1.81984
		378	1.81369
		379	1.82796
		380	1.8412
		381	1.83469
		382	1.84367
		383	1.85951
		384	1.8612
		385	1.87757
		386	1.8678
		387	1.86874
		388	1.86528
		389	1.8876
		390	1.88305
		391	1.85019
		392	1.8528
		393	1.85192
		394	1.816
		395	1.78788
		396	1.77804
		397	1.75272
		398	1.70847
		399	1.69539
		400	1.67473
		401	1.62677
		402	1.6318
		403	1.64397
		404	1.65226
		405	1.61491
		406	1.61518
		407	1.6752
		408	1.67425
		409	1.66894
		410	1.67029
		411	1.62433
		412	1.67752
		413	1.64961
		414	1.66059
		415	1.64233
		416	1.65726
		417	1.66203
		418	1.62982
		419	1.63787
		420	1.65584
		421	1.67284
		422	1.68286
		423	1.70217
		424	1.71632
		425	1.7358
		426	1.74495
		427	1.76385
		428	1.77705
		429	1.80861
		430	1.79835
		431	1.7921
		432	1.79717
		433	1.79649
		434	1.79888
		435	1.80949
		436	1.80189
		437	1.80251
		438	1.81149
		439	1.81154
		440	2.5555
		441	2.61368
		442	2.59204
		443	2.63128
		444	2.73295
		445	2.82035
		446	2.88789
		447	2.91188
		448	2.86708
		449	2.83763
		450	2.72941
		451	2.85804
		452	2.49072
		453	2.53439
		454	2.47428
		455	2.39754
		456	2.46754
		457	2.36805
		458	2.45565
		459	2.41608
		460	2.44206
		461	2.47964
		462	2.53735
		463	2.53691
		464	2.54605
		465	2.60746
		466	2.51804
		467	2.62238
		468	2.67909
		469	2.7309
		470	2.6589
		471	2.70779
		472	2.78817
		473	2.77895
		474	2.912
		475	2.96238
		476	3.01279
		477	3.00246
		478	2.94093
		479	3.00524
		480	3.00574
		481	2.96504
		482	2.93505
		483	2.85598
		484	2.82349
		485	2.73978
		486	2.54748
		487	2.6317
		488	2.61476
		489	2.59674
		490	2.58305
		491	2.57346
		492	2.59287
		493	2.63363
		494	2.58777
		495	2.71113
		496	2.71656
		497	2.72868
		498	2.85433
		499	2.9945
		500	2.88929
		501	2.86822
		502	2.92971
		503	2.9157
		504	2.89095
		505	2.91044
		506	2.88093
		507	2.8639
		508	2.85698
		509	2.87387
		510	2.91365
		511	2.96575
		512	3.0068
		513	3.02256
		514	3.01098
		515	2.99087
		516	3.01182
		517	2.9953
		518	2.96748
		519	2.85274
		520	2.7681
		521	2.68976
		522	2.66629
		523	2.56556
		524	2.56609
		525	2.58613
		526	2.68189
		527	2.61583
		528	2.65133
		529	2.71632
		530	2.68686
		531	2.65755
		532	2.626
		533	2.62376
		534	2.73777
		535	2.78014
		536	2.85214
		537	2.91478
		538	2.90103
		539	2.9232
		540	2.85575
		541	2.84243
		542	2.83623
		543	2.8623
		544	2.83497
		545	2.76564
		546	2.80312
		547	2.76942
		548	2.74328
		549	2.75337
		550	2.74065
		551	2.8321
		552	2.87101
		553	2.87115
		554	2.9153
		555	2.80339
		556	2.55955
		557	2.52065
		558	2.5195
		559	2.50084
		560	2.50908
		561	2.48661
		562	2.4744
		563	2.46887
		564	2.48464
		565	2.50126
		566	2.54146
		567	2.56703
		568	2.59275
		569	2.61681
		570	2.63467
		571	2.63183
		572	2.63252
		573	2.7204
		574	2.70635
		575	2.71888
		576	2.73614
		577	2.7519
		578	2.75292
		579	2.75407
		580	2.74037
		581	2.70519
		582	2.684
		583	2.64304
		584	2.64814
		585	2.6368
		586	2.64869
		587	2.66311

[truncated: 19 more sheets: Figure 6d, Figure 6e, Figure 6f, Figure 6g, Figure S1, Figure S6, Figure S7 a- b, Figure S7 c-d, Figure S8, Figure S9, Figure S10, Figure S15, Figures S16, Figure S17, Figure S19, Figure S20, Figure S21, Figure S22, Figure S23]
